# Supplementary material for: GGT5: a potential immunotherapy response inhibitor in gastric cancer by modulating GSH metabolism and sustaining memory CD8+ T cell infiltration
Source: Cancer Immunol Immunother. 2024 May 15;73(7):131. doi: 10.1007/s00262-024-03716-3 (PMC11096297; doi:10.1007/s00262-024-03716-3)
Supplement: Supplementary file 1 — Supplementary file1 (ZIP 1073 kb) [file 262_2024_3716_MOESM1_ESM.zip]

Archive with 4 entries (3 files):
- Supplementary Matierals/Supplementary Matierals-Figures.pdf
- Supplementary Matierals/Table S1.xlsx
- Supplementary Matierals/Table S2.xlsx
- Supplementary Matierals/
