# Supplementary material for: GGT5: a potential immunotherapy response inhibitor in gastric cancer by modulating GSH metabolism and sustaining memory CD8+ T cell infiltration
Source: Cancer Immunol Immunother. 2024 May 15;73(7):131. doi: 10.1007/s00262-024-03716-3 (PMC11096297; doi:10.1007/s00262-024-03716-3)
Supplement: Supplementary file 1 — Supplementary file1 (ZIP 1073 kb) [file 262_2024_3716_MOESM1_ESM.zip › Supplementary Matierals/Table S1.xlsx]

## Sheet: Table S1
Table S1. Differentially expressed genes for all clusters in the analysis.
GENEID	myAUC	avg_diff	power	avg_log2FC	pct.1	pct.2	cluster	gene
IL7R	0.721	0.885734	0.442	1.27784	0.733	0.38	0	IL7R
KLRB1	0.645	0.776353	0.29	1.12004	0.578	0.337	0	KLRB1
ZFP36L2	0.643	0.448286	0.286	0.64674	0.851	0.683	0	ZFP36L2
RORA	0.635	0.533961	0.27	0.770343	0.563	0.331	0	RORA
GZMK	0.898	1.92342	0.796	2.77491	0.891	0.17	1	GZMK
CST7	0.802	1.01905	0.604	1.47017	0.88	0.477	1	CST7
CCL4	0.8	1.5534	0.6	2.24108	0.803	0.283	1	CCL4
CCL5	0.775	0.800365	0.55	1.15468	0.956	0.505	1	CCL5
NKG7	0.764	0.703542	0.528	1.015	0.846	0.352	1	NKG7
CD8A	0.717	0.948503	0.434	1.3684	0.635	0.226	1	CD8A
TUBA4A	0.711	0.904147	0.422	1.30441	0.71	0.443	1	TUBA4A
GZMA	0.705	0.519373	0.41	0.749298	0.737	0.332	1	GZMA
DUSP2	0.695	0.8756	0.39	1.26322	0.658	0.372	1	DUSP2
CXCR4	0.689	0.513179	0.378	0.740361	0.961	0.879	1	CXCR4
HLA-DPB1	0.684	0.65978	0.368	0.951861	0.66	0.377	1	HLA-DPB1
CD74	0.677	0.409148	0.354	0.590275	0.859	0.742	1	CD74
GZMM	0.669	0.690495	0.338	0.996174	0.6	0.362	1	GZMM
LDHA	0.665	0.466877	0.33	0.673561	0.885	0.836	1	LDHA
CMC1	0.663	1.09663	0.326	1.5821	0.405	0.096	1	CMC1
HLA-DPA1	0.66	0.649565	0.32	0.937124	0.579	0.328	1	HLA-DPA1
CD8B	0.659	0.82044	0.318	1.18364	0.454	0.146	1	CD8B
COTL1	0.654	0.441086	0.308	0.636352	0.751	0.561	1	COTL1
OAZ1	0.65	0.358122	0.3	0.51666	0.944	0.928	1	OAZ1
HLA-DRB1	0.647	0.618927	0.294	0.892922	0.524	0.268	1	HLA-DRB1
SRSF7	0.633	0.424821	0.266	0.612886	0.781	0.724	1	SRSF7
APOBEC3G	0.63	0.682613	0.26	0.984802	0.433	0.208	1	APOBEC3G
IFNG	0.628	0.978931	0.256	1.4123	0.376	0.131	1	IFNG
GZMH	0.627	0.677303	0.254	0.977141	0.436	0.186	1	GZMH
SH3BGRL3	0.787	0.792642	0.574	1.14354	0.98	0.855	2	SH3BGRL3
GZMB	0.786	1.2532	0.572	1.80799	0.777	0.236	2	GZMB
TMSB4X	0.784	0.45458	0.568	0.655821	1	0.998	2	TMSB4X
CCL51	0.783	0.998729	0.566	1.44086	0.906	0.536	2	CCL5
GZMA1	0.78	1.04933	0.56	1.51386	0.83	0.338	2	GZMA
CD52	0.776	0.8151	0.552	1.17594	0.963	0.786	2	CD52
GAPDH	0.733	0.496323	0.466	0.716043	0.992	0.936	2	GAPDH
NKG71	0.725	0.655736	0.45	0.946026	0.812	0.383	2	NKG7
PFN1	0.721	0.5604	0.442	0.808487	0.981	0.909	2	PFN1
ACTB	0.719	0.527233	0.438	0.760637	0.997	0.985	2	ACTB
S100A6	0.713	0.588089	0.426	0.848433	0.917	0.722	2	S100A6
IL32	0.711	0.481064	0.422	0.694029	0.959	0.82	2	IL32
CFL1	0.705	0.419296	0.41	0.604916	0.985	0.927	2	CFL1
S100A4	0.703	0.646875	0.406	0.933243	0.917	0.705	2	S100A4
GZMH1	0.7	0.882999	0.4	1.2739	0.581	0.176	2	GZMH
CD3D	0.692	0.471084	0.384	0.67963	0.936	0.817	2	CD3D
HCST1	0.691	0.544258	0.382	0.785199	0.856	0.61	2	HCST
PRF1	0.677	0.615503	0.354	0.887983	0.554	0.194	2	PRF1
CORO1A	0.672	0.464793	0.344	0.670555	0.857	0.657	2	CORO1A
CD63	0.671	0.619814	0.342	0.894203	0.624	0.31	2	CD63
LGALS1	0.667	0.774617	0.334	1.11754	0.621	0.325	2	LGALS1
ARPC3	0.666	0.444467	0.332	0.64123	0.822	0.624	2	ARPC3
ALOX5AP	0.665	0.675367	0.33	0.974348	0.653	0.386	2	ALOX5AP
CTSW	0.664	0.624868	0.328	0.901495	0.563	0.24	2	CTSW
AC092580.4	0.663	0.733507	0.326	1.05823	0.507	0.187	2	AC092580.4
CD8A1	0.662	0.67121	0.324	0.968351	0.571	0.257	2	CD8A
CD99	0.659	0.448396	0.318	0.646899	0.793	0.572	2	CD99
CLIC1	0.659	0.480035	0.318	0.692543	0.743	0.49	2	CLIC1
CCL41	0.656	0.470774	0.312	0.679183	0.636	0.336	2	CCL4
GNLY	0.656	1.22121	0.312	1.76183	0.463	0.166	2	GNLY
CD7	0.654	0.405836	0.308	0.585497	0.884	0.734	2	CD7
HOPX	0.653	0.824743	0.306	1.18985	0.456	0.161	2	HOPX
PSME1	0.652	0.403116	0.304	0.581573	0.847	0.652	2	PSME1
COTL11	0.65	0.557241	0.3	0.803928	0.76	0.57	2	COTL1
PSME2	0.65	0.520035	0.3	0.750253	0.658	0.41	2	PSME2
LSP1	0.65	0.445172	0.3	0.642248	0.758	0.545	2	LSP1
RARRES3	0.649	0.51072	0.298	0.736813	0.704	0.461	2	RARRES3
ID2	0.649	0.493972	0.298	0.712651	0.763	0.537	2	ID2
LAG31	0.646	0.587186	0.292	0.847131	0.495	0.205	2	LAG3
MYL12A	0.643	0.445315	0.286	0.642454	0.777	0.582	2	MYL12A
CAPG	0.643	0.749391	0.286	1.08114	0.409	0.134	2	CAPG
LY6E	0.641	0.504363	0.282	0.727642	0.608	0.358	2	LY6E
PSMB9	0.632	0.46875	0.264	0.676263	0.564	0.312	2	PSMB9
CD8B1	0.632	0.617911	0.264	0.891457	0.43	0.165	2	CD8B
C12orf75	0.63	0.509945	0.26	0.735694	0.45	0.193	2	C12orf75
SLA2	0.628	0.532696	0.256	0.768518	0.423	0.168	2	SLA2
CAPZB	0.627	0.395666	0.254	0.570825	0.658	0.46	2	CAPZB
RPS29	0.804	0.481338	0.608	0.694424	1	0.995	3	RPS29
RPL39	0.803	0.424381	0.606	0.612253	1	0.994	3	RPL39
RPLP2	0.801	0.407354	0.602	0.587687	1	0.996	3	RPLP2
RPL34	0.79	0.406986	0.58	0.587156	1	0.994	3	RPL34
RPL38	0.788	0.485014	0.576	0.699728	0.996	0.966	3	RPL38
FTH1	0.785	0.762103	0.57	1.09948	1	0.991	3	FTH1
RPS21	0.784	0.543538	0.568	0.784159	0.989	0.936	3	RPS21
RPS27	0.783	0.358567	0.566	0.517302	1	0.998	3	RPS27
RPL36	0.768	0.420681	0.536	0.606914	0.999	0.982	3	RPL36
RPS3A	0.768	0.3904	0.536	0.563227	0.999	0.992	3	RPS3A
RPS12	0.764	0.355587	0.528	0.513004	1	0.994	3	RPS12
RPS28	0.763	0.362082	0.526	0.522373	0.999	0.991	3	RPS28
RPL17	0.763	0.728324	0.526	1.05075	0.924	0.706	3	RPL17
TPT1	0.76	0.375001	0.52	0.541012	1	0.992	3	TPT1
RPL37	0.76	0.406399	0.52	0.58631	0.997	0.984	3	RPL37
RPL36A	0.753	0.63724	0.506	0.919343	0.931	0.729	3	RPL36A
ANXA1	0.749	0.888888	0.498	1.28239	0.92	0.631	3	ANXA1
RPL31	0.746	0.347235	0.492	0.500955	0.998	0.985	3	RPL31
LMNA	0.741	0.929422	0.482	1.34087	0.857	0.513	3	LMNA
RPS10	0.74	0.471292	0.48	0.67993	0.979	0.9	3	RPS10
PABPC1	0.737	0.503094	0.474	0.725811	0.986	0.883	3	PABPC1
RPS8	0.73	0.347951	0.46	0.501987	0.999	0.985	3	RPS8
CRIP1	0.719	0.78845	0.438	1.13749	0.905	0.676	3	CRIP1
RGCC1	0.708	0.571886	0.416	0.825057	0.934	0.716	3	RGCC
CCR7	0.707	0.728975	0.414	1.05169	0.644	0.236	3	CCR7
VIM	0.696	0.580938	0.392	0.838117	0.971	0.815	3	VIM
GPR183	0.684	0.507634	0.368	0.732361	0.85	0.544	3	GPR183
FOS	0.683	0.442761	0.366	0.638769	0.912	0.695	3	FOS
CD44	0.672	0.409539	0.344	0.590839	0.933	0.76	3	CD44
TAGLN2	0.671	0.428215	0.342	0.617784	0.935	0.747	3	TAGLN2
FXYD5	0.659	0.383485	0.318	0.553252	0.878	0.67	3	FXYD5
S100A111	0.658	0.496162	0.316	0.715811	0.778	0.522	3	S100A11
EZR	0.657	0.437221	0.314	0.630777	0.865	0.683	3	EZR
EMP3	0.652	0.42108	0.304	0.60749	0.771	0.477	3	EMP3
ZFP36	0.644	0.434806	0.288	0.627293	0.909	0.786	3	ZFP36
TUBB4B	0.64	0.370941	0.28	0.535155	0.673	0.402	3	TUBB4B
RILPL2	0.639	0.548946	0.278	0.791962	0.541	0.276	3	RILPL2
PLK3	0.636	0.437321	0.272	0.630921	0.583	0.31	3	PLK3
PPP1CB	0.635	0.35935	0.27	0.518432	0.762	0.521	3	PPP1CB
KLF3	0.633	0.535925	0.266	0.773177	0.404	0.135	3	KLF3
CD55	0.632	0.401544	0.264	0.579305	0.584	0.316	3	CD55
S100A10	0.626	0.415174	0.252	0.598969	0.857	0.666	3	S100A10
BATF	0.82	1.794	0.64	2.58819	0.713	0.127	4	BATF
TNFRSF18	0.755	1.48286	0.51	2.13931	0.634	0.171	4	TNFRSF18
IL321	0.754	0.927147	0.508	1.33759	0.953	0.825	4	IL32
TNFRSF4	0.754	1.75174	0.508	2.52722	0.636	0.173	4	TNFRSF4
TIGIT	0.743	1.09516	0.486	1.57998	0.671	0.228	4	TIGIT
CD2	0.73	0.724537	0.46	1.04529	0.883	0.642	4	CD2
CARD16	0.723	1.21149	0.446	1.74781	0.565	0.155	4	CARD16
SAT1	0.715	0.816594	0.43	1.1781	0.883	0.7	4	SAT1
MIR4435-1HG	0.697	1.061	0.394	1.5307	0.491	0.113	4	MIR4435-1HG
CTLA4	0.695	0.995204	0.39	1.43578	0.453	0.07	4	CTLA4
LAIR2	0.684	1.14394	0.368	1.65035	0.407	0.042	4	LAIR2
RHBDD2	0.684	0.73004	0.368	1.05323	0.609	0.285	4	RHBDD2
ICA1	0.684	1.0897	0.368	1.5721	0.388	0.024	4	ICA1
ICOS	0.684	0.783501	0.368	1.13035	0.603	0.277	4	ICOS
CD27	0.683	0.864248	0.366	1.24685	0.515	0.169	4	CD27
LTB	0.683	0.830629	0.366	1.19834	0.734	0.447	4	LTB
CACYBP	0.682	0.840072	0.364	1.21197	0.613	0.309	4	CACYBP
CORO1B	0.677	0.843432	0.354	1.21682	0.491	0.162	4	CORO1B
IL2RA	0.673	1.37849	0.346	1.98873	0.382	0.042	4	IL2RA
DNPH1	0.673	0.776804	0.346	1.12069	0.483	0.16	4	DNPH1
S100A41	0.673	0.692646	0.346	0.999277	0.88	0.715	4	S100A4
PBXIP1	0.672	0.618582	0.344	0.892426	0.651	0.351	4	PBXIP1
FOXP3	0.671	0.966977	0.342	1.39505	0.358	0.017	4	FOXP3
ARPC1B1	0.67	0.529273	0.34	0.76358	0.761	0.504	4	ARPC1B
RHOG	0.667	0.542611	0.334	0.782822	0.705	0.458	4	RHOG
MAGEH1	0.666	1.33459	0.332	1.9254	0.387	0.068	4	MAGEH1
TBC1D4	0.665	0.892971	0.33	1.28828	0.368	0.043	4	TBC1D4
SPOCK2	0.664	0.497769	0.328	0.718129	0.799	0.562	4	SPOCK2
GBP2	0.656	0.685672	0.312	0.989215	0.485	0.192	4	GBP2
UCP2	0.655	0.719735	0.31	1.03836	0.554	0.285	4	UCP2
YWHAB	0.654	0.464784	0.308	0.670541	0.76	0.53	4	YWHAB
NDUFV2	0.654	0.52217	0.308	0.753333	0.629	0.358	4	NDUFV2
ARID5B	0.652	0.555719	0.304	0.801734	0.602	0.327	4	ARID5B
SOD1	0.649	0.460676	0.298	0.664615	0.839	0.692	4	SOD1
AC017002.1	0.649	0.985593	0.298	1.42191	0.325	0.031	4	AC017002.1
GK	0.645	0.741694	0.29	1.07004	0.328	0.04	4	GK
CIRBP	0.644	0.389673	0.288	0.562179	0.867	0.729	4	CIRBP
CD71	0.644	0.47765	0.288	0.689103	0.883	0.738	4	CD7
LINC00152	0.643	0.613402	0.286	0.884951	0.547	0.289	4	LINC00152
GPX1	0.641	0.535599	0.282	0.772706	0.563	0.309	4	GPX1
GMFG	0.637	0.40652	0.274	0.586484	0.74	0.521	4	GMFG
TMEM173	0.637	0.739065	0.274	1.06625	0.383	0.12	4	TMEM173
UBE2B	0.636	0.442629	0.272	0.638579	0.697	0.497	4	UBE2B
CD247	0.632	0.465256	0.264	0.671223	0.577	0.338	4	CD247
GLRX	0.631	0.750512	0.262	1.08276	0.396	0.149	4	GLRX
PMAIP1	0.63	0.652271	0.26	0.941028	0.455	0.213	4	PMAIP1
CTSC	0.628	0.656721	0.256	0.947448	0.47	0.238	4	CTSC
RAP1A	0.627	0.458457	0.254	0.661414	0.565	0.339	4	RAP1A
RPL21	0.83	0.44229	0.66	0.638089	0.999	0.997	5	RPL21
RPL32	0.819	0.459716	0.638	0.66323	0.999	0.994	5	RPL32
RPL341	0.818	0.511363	0.636	0.737741	1	0.994	5	RPL34
RPS6	0.803	0.454322	0.606	0.655448	0.999	0.995	5	RPS6
RPL11	0.79	0.404315	0.58	0.583303	0.998	0.992	5	RPL11
RPS3A1	0.783	0.502292	0.566	0.724654	0.998	0.993	5	RPS3A
RPL391	0.777	0.434386	0.554	0.626686	0.994	0.994	5	RPL39
RPS13	0.775	0.457555	0.55	0.660112	0.994	0.984	5	RPS13
RPL7	0.766	0.401547	0.532	0.57931	0.995	0.991	5	RPL7
RPS81	0.766	0.433841	0.532	0.6259	0.999	0.986	5	RPS8
RPL3	0.763	0.359179	0.526	0.518186	0.998	0.994	5	RPL3
RPS281	0.763	0.415716	0.526	0.599751	0.999	0.992	5	RPS28
RPS18	0.761	0.353835	0.522	0.510477	1	0.996	5	RPS18
RPL30	0.758	0.395777	0.516	0.570986	0.997	0.989	5	RPL30
RPS271	0.758	0.375021	0.516	0.541041	1	0.998	5	RPS27
RPL9	0.755	0.395437	0.51	0.570496	0.997	0.989	5	RPL9
RPL361	0.75	0.433	0.5	0.624687	0.998	0.983	5	RPL36
RPLP21	0.749	0.376691	0.498	0.54345	0.999	0.996	5	RPLP2
RPS23	0.749	0.381216	0.498	0.549979	0.997	0.988	5	RPS23
RPS121	0.744	0.367193	0.488	0.529747	1	0.994	5	RPS12
RPL311	0.73	0.396777	0.46	0.572428	0.998	0.985	5	RPL31
RPS291	0.729	0.403532	0.458	0.582174	0.997	0.995	5	RPS29
RPL22	0.713	0.416977	0.426	0.601571	0.958	0.93	5	RPL22
TMEM66	0.711	0.480279	0.422	0.692896	0.96	0.94	5	TMEM66
RPL371	0.71	0.381954	0.42	0.551043	0.991	0.985	5	RPL37
RPL4	0.697	0.366778	0.394	0.529148	0.98	0.947	5	RPL4
CCR71	0.692	0.830789	0.384	1.19857	0.603	0.254	5	CCR7
EEF1B2	0.692	0.433476	0.384	0.625374	0.938	0.855	5	EEF1B2
RPL5	0.692	0.351114	0.384	0.506551	0.975	0.962	5	RPL5
PABPC11	0.691	0.466368	0.382	0.672827	0.95	0.89	5	PABPC1
RPL381	0.685	0.368677	0.37	0.531889	0.976	0.969	5	RPL38
RPS211	0.672	0.394438	0.344	0.569054	0.969	0.94	5	RPS21
EIF3E	0.658	0.460498	0.316	0.664358	0.778	0.639	5	EIF3E
GLTSCR2	0.653	0.374815	0.306	0.540744	0.878	0.797	5	GLTSCR2
RPS101	0.647	0.348369	0.294	0.502591	0.938	0.907	5	RPS10
RPL36A1	0.629	0.360028	0.258	0.519411	0.856	0.744	5	RPL36A
GPR1831	0.626	0.477424	0.252	0.688778	0.74	0.567	5	GPR183
NKG72	0.945	1.95697	0.89	2.82332	0.984	0.41	6	NKG7
GNLY1	0.908	2.29124	0.816	3.30557	0.904	0.166	6	GNLY
GZMB1	0.905	1.86175	0.81	2.68594	0.942	0.273	6	GZMB
PRF11	0.867	1.86326	0.734	2.68811	0.834	0.208	6	PRF1
CST71	0.85	1.18896	0.7	1.7153	0.949	0.527	6	CST7
FGFBP2	0.848	2.44059	0.696	3.52103	0.705	0.018	6	FGFBP2
GZMH2	0.845	1.56362	0.69	2.25582	0.826	0.197	6	GZMH
TYROBP	0.831	1.87899	0.662	2.71081	0.707	0.068	6	TYROBP
CTSW1	0.797	1.28556	0.594	1.85466	0.756	0.256	6	CTSW
KLRD11	0.793	1.46222	0.586	2.10954	0.669	0.109	6	KLRD1
CCL52	0.774	0.706052	0.548	1.01862	0.98	0.564	6	CCL5
CCL42	0.767	1.20905	0.534	1.74429	0.803	0.352	6	CCL4
FCGR3A	0.751	1.62189	0.502	2.3399	0.51	0.012	6	FCGR3A
IFITM2	0.735	0.877651	0.47	1.26618	0.812	0.563	6	IFITM2
HLA-C	0.73	0.388084	0.46	0.559888	1	0.982	6	HLA-C
TMSB10	0.713	0.397424	0.426	0.573361	0.996	0.975	6	TMSB10
CD2471	0.711	0.930206	0.422	1.342	0.642	0.349	6	CD247
KLRF1	0.699	1.32873	0.398	1.91695	0.407	0.011	6	KLRF1
CHST121	0.696	0.967362	0.392	1.39561	0.512	0.152	6	CHST12
LGALS11	0.693	0.788558	0.386	1.13765	0.655	0.349	6	LGALS1
LITAF1	0.691	0.618205	0.382	0.891881	0.752	0.495	6	LITAF
CCL3	0.686	1.75922	0.372	2.53802	0.468	0.124	6	CCL3
HOPX1	0.684	0.851796	0.368	1.22888	0.523	0.182	6	HOPX
CYBA	0.676	0.46957	0.352	0.677447	0.906	0.851	6	CYBA
GZMA2	0.675	0.547712	0.35	0.790181	0.718	0.387	6	GZMA
LDHA1	0.674	0.513365	0.348	0.740629	0.895	0.842	6	LDHA
HLA-E	0.674	0.380017	0.348	0.548249	0.955	0.908	6	HLA-E
DSTN	0.671	1.06506	0.342	1.53656	0.492	0.227	6	DSTN
APOBEC3G2	0.669	0.730787	0.338	1.0543	0.537	0.232	6	APOBEC3G
TUBA4A1	0.669	0.592417	0.338	0.854677	0.707	0.479	6	TUBA4A
S100A61	0.667	0.520259	0.334	0.750575	0.866	0.741	6	S100A6
AC092580.41	0.663	0.732781	0.326	1.05718	0.517	0.213	6	AC092580.4
GTF3C1	0.661	1.04746	0.322	1.51116	0.36	0.051	6	GTF3C1
FTL	0.654	0.358066	0.308	0.51658	0.973	0.938	6	FTL
SPON2	0.65	1.14076	0.3	1.64577	0.34	0.05	6	SPON2
ID21	0.65	0.591497	0.3	0.853349	0.745	0.557	6	ID2
ARPC2	0.646	0.378946	0.292	0.546704	0.834	0.752	6	ARPC2
GNG2	0.642	0.60383	0.284	0.871143	0.609	0.443	6	GNG2
FLNA	0.64	0.691299	0.28	0.997333	0.479	0.259	6	FLNA
SRSF21	0.639	0.373785	0.278	0.539258	0.843	0.777	6	SRSF2
SLA21	0.636	0.663318	0.272	0.956965	0.436	0.189	6	SLA2
DNAJB6	0.635	0.488594	0.27	0.704892	0.678	0.549	6	DNAJB6
CD631	0.633	0.532094	0.266	0.76765	0.548	0.341	6	CD63
HAVCR2	0.632	0.881525	0.264	1.27177	0.302	0.046	6	HAVCR2
SH2D2A1	0.632	0.552588	0.264	0.797216	0.566	0.38	6	SH2D2A
GZMM1	0.631	0.457424	0.262	0.659923	0.593	0.394	6	GZMM
ZEB2	0.631	0.732421	0.262	1.05666	0.376	0.134	6	ZEB2
HCST2	0.63	0.448101	0.26	0.646473	0.74	0.638	6	HCST
NEAT1	0.63	0.430334	0.26	0.620841	0.749	0.609	6	NEAT1
AKNA1	0.63	0.645391	0.26	0.931102	0.463	0.252	6	AKNA
FOSL2	0.629	0.692415	0.258	0.998944	0.43	0.21	6	FOSL2
C12orf751	0.628	0.657094	0.256	0.947986	0.434	0.216	6	C12orf75
HLA-DRA	0.942	2.55062	0.884	3.67977	0.938	0.334	7	HLA-DRA
CD741	0.863	1.92359	0.726	2.77515	0.919	0.759	7	CD74
HLA-DPB12	0.83	1.48837	0.66	2.14726	0.856	0.417	7	HLA-DPB1
ACTB1	0.827	1.27762	0.654	1.84322	0.995	0.986	7	ACTB
CD79A	0.82	2.27164	0.64	3.27729	0.665	0.056	7	CD79A
ACTG1	0.82	1.27894	0.64	1.84512	0.947	0.825	7	ACTG1
HLA-DQB1	0.811	1.64945	0.622	2.37965	0.727	0.166	7	HLA-DQB1
HMGN2	0.804	1.67611	0.608	2.41812	0.856	0.476	7	HMGN2
HLA-DRB12	0.802	1.53775	0.604	2.2185	0.77	0.302	7	HLA-DRB1
ARPC31	0.791	0.979098	0.582	1.41254	0.895	0.644	7	ARPC3
HLA-DQA1	0.785	1.67383	0.57	2.41482	0.636	0.103	7	HLA-DQA1
HMGB1	0.784	1.21646	0.568	1.75498	0.928	0.779	7	HMGB1
SMIM14	0.784	1.74872	0.568	2.52287	0.589	0.028	7	SMIM14
PFN11	0.782	0.887527	0.564	1.28043	0.976	0.917	7	PFN1
HLA-DPA12	0.777	1.25932	0.554	1.81682	0.761	0.363	7	HLA-DPA1
HMGN1	0.774	1.27528	0.548	1.83984	0.866	0.557	7	HMGN1
CORO1A1	0.772	0.930682	0.544	1.34269	0.923	0.678	7	CORO1A
MS4A1	0.771	1.52944	0.542	2.20651	0.555	0.016	7	MS4A1
YBX1	0.764	0.674688	0.528	0.973369	0.947	0.807	7	YBX1
H3F3A	0.763	0.696054	0.526	1.00419	0.967	0.927	7	H3F3A
TUBB	0.761	1.8439	0.522	2.66018	0.684	0.25	7	TUBB
HMGA1	0.75	1.23719	0.5	1.78489	0.636	0.212	7	HMGA1
UQCRH	0.75	0.837287	0.5	1.20795	0.833	0.555	7	UQCRH
HNRNPA1	0.749	0.584578	0.498	0.843368	0.99	0.941	7	HNRNPA1
GAPDH1	0.749	0.709081	0.498	1.02299	0.971	0.943	7	GAPDH
CFL11	0.748	0.655076	0.496	0.945074	0.971	0.934	7	CFL1
DBI	0.745	1.03948	0.49	1.49966	0.794	0.461	7	DBI
PKM1	0.744	0.945452	0.488	1.364	0.766	0.38	7	PKM
SLC25A5	0.737	0.888671	0.474	1.28208	0.789	0.563	7	SLC25A5
STMN1	0.737	1.70053	0.474	2.45335	0.589	0.178	7	STMN1
SERF2	0.731	0.764451	0.462	1.10287	0.933	0.899	7	SERF2
RPL8	0.731	0.365194	0.462	0.526863	1	0.985	7	RPL8
ARPC5	0.731	0.982982	0.462	1.41814	0.713	0.319	7	ARPC5
POLD4	0.73	1.03281	0.46	1.49003	0.617	0.194	7	POLD4
KIAA0101	0.729	1.63156	0.458	2.35384	0.488	0.037	7	KIAA0101
MEF2C	0.726	1.02704	0.452	1.4817	0.459	0.007	7	MEF2C
HLA-DMA	0.725	1.26302	0.45	1.82216	0.541	0.116	7	HLA-DMA
ANP32B	0.723	0.866575	0.446	1.2502	0.746	0.389	7	ANP32B
PTMA	0.72	0.441407	0.44	0.636816	1	0.996	7	PTMA
ARPC21	0.72	0.670032	0.44	0.966652	0.89	0.753	7	ARPC2
VPREB3	0.719	1.32714	0.438	1.91467	0.44	0.003	7	VPREB3
PPIA	0.719	0.645595	0.438	0.931396	0.914	0.825	7	PPIA
GDI2	0.718	0.890794	0.436	1.28514	0.656	0.25	7	GDI2
C11orf31	0.716	0.86371	0.432	1.24607	0.622	0.227	7	C11orf31
RPS24	0.716	0.352535	0.432	0.508601	0.986	0.987	7	RPS24
ARPC1B2	0.715	0.708913	0.43	1.02274	0.833	0.525	7	ARPC1B
LIMD2	0.712	0.741933	0.424	1.07038	0.785	0.467	7	LIMD2
IRF8	0.711	1.12186	0.422	1.6185	0.44	0.02	7	IRF8
RANBP1	0.708	0.935184	0.416	1.34919	0.656	0.303	7	RANBP1
TCEA1	0.707	0.914516	0.414	1.31937	0.612	0.234	7	TCEA1
TCL1A	0.705	1.90019	0.41	2.7414	0.411	0.002	7	TCL1A
ATP5L	0.705	0.625363	0.41	0.902208	0.919	0.823	7	ATP5L
HMGB2	0.704	1.29805	0.408	1.8727	0.737	0.472	7	HMGB2
RPL221	0.703	0.386719	0.406	0.557918	0.976	0.932	7	RPL22
RPS11	0.702	0.366236	0.404	0.528367	0.967	0.969	7	RPS11
CD83	0.701	1.15608	0.402	1.66787	0.493	0.105	7	CD83
PRDX1	0.7	0.841224	0.4	1.21363	0.727	0.457	7	PRDX1
RAN	0.698	0.637725	0.396	0.920043	0.847	0.65	7	RAN
HLA-DQA2	0.698	0.947324	0.396	1.3667	0.455	0.061	7	HLA-DQA2
NCF1	0.697	0.820749	0.394	1.18409	0.512	0.116	7	NCF1
HLA-DMB	0.693	1.12128	0.386	1.61767	0.416	0.035	7	HLA-DMB
SPIB	0.692	0.962772	0.384	1.38899	0.388	0.004	7	SPIB
ACTR3	0.692	0.815491	0.384	1.1765	0.656	0.323	7	ACTR3
ERH	0.691	0.735411	0.382	1.06097	0.675	0.345	7	ERH
GSTP1	0.691	0.943783	0.382	1.36159	0.67	0.375	7	GSTP1
OAZ11	0.69	0.410583	0.38	0.592346	0.971	0.93	7	OAZ1
CD79B	0.69	1.4474	0.38	2.08816	0.411	0.041	7	CD79B
BANK1	0.69	0.933012	0.38	1.34605	0.383	0.004	7	BANK1
PARP1	0.69	0.947666	0.38	1.36719	0.488	0.133	7	PARP1
RPA3	0.689	0.876217	0.378	1.26411	0.574	0.204	7	RPA3
MARCKSL1	0.686	1.18827	0.372	1.71431	0.56	0.243	7	MARCKSL1
COX6B1	0.685	0.615946	0.37	0.888622	0.785	0.548	7	COX6B1
ATP5J2	0.685	0.696256	0.37	1.00449	0.727	0.426	7	ATP5J2
COX5A	0.684	0.728413	0.368	1.05088	0.665	0.356	7	COX5A
SNX3	0.683	0.68305	0.366	0.985433	0.665	0.343	7	SNX3
H2AFZ	0.683	0.960748	0.366	1.38607	0.775	0.631	7	H2AFZ
CHCHD10	0.682	0.841592	0.364	1.21416	0.531	0.177	7	CHCHD10
LYN	0.681	0.750028	0.362	1.08206	0.383	0.02	7	LYN
ATP5G3	0.681	0.740683	0.362	1.06858	0.684	0.418	7	ATP5G3
GNG5	0.681	0.684742	0.362	0.987874	0.66	0.312	7	GNG5
POU2AF1	0.68	1.05592	0.36	1.52337	0.368	0.01	7	POU2AF1
SNX29P2	0.679	0.996012	0.358	1.43694	0.378	0.021	7	SNX29P2
TPD52	0.679	0.827539	0.358	1.19389	0.411	0.056	7	TPD52
SMARCB1	0.678	0.71945	0.356	1.03795	0.478	0.122	7	SMARCB1
DUT	0.678	1.18185	0.356	1.70505	0.526	0.218	7	DUT
PPP1CA	0.678	0.63562	0.356	0.917006	0.718	0.401	7	PPP1CA
LSM7	0.677	0.647991	0.354	0.934853	0.651	0.316	7	LSM7
ARPC4	0.677	0.654714	0.354	0.944552	0.636	0.287	7	ARPC4
RPLP0	0.676	0.34693	0.352	0.500514	0.981	0.963	7	RPLP0
HNRNPA2B1	0.675	0.582532	0.35	0.840416	0.828	0.618	7	HNRNPA2B1
BCAS4	0.674	0.860388	0.348	1.24128	0.378	0.03	7	BCAS4
MRPL51	0.674	0.751511	0.348	1.0842	0.555	0.241	7	MRPL51
CD19	0.673	0.660233	0.346	0.952515	0.349	0.003	7	CD19
RGS13	0.673	1.38232	0.346	1.99426	0.354	0.01	7	RGS13
UCP21	0.672	0.677123	0.344	0.976882	0.627	0.307	7	UCP2
BANF1	0.672	0.694176	0.344	1.00148	0.522	0.18	7	BANF1
SPI1	0.672	0.754501	0.344	1.08851	0.349	0.006	7	SPI1
SNRPE	0.671	0.714885	0.342	1.03136	0.627	0.31	7	SNRPE
BASP1	0.669	0.934722	0.338	1.34852	0.349	0.013	7	BASP1
TYMS	0.668	0.970339	0.336	1.3999	0.368	0.033	7	TYMS
PTTG1	0.667	1.01603	0.334	1.46582	0.459	0.139	7	PTTG1
LSM3	0.667	0.637995	0.334	0.920433	0.593	0.27	7	LSM3
MCM7	0.666	0.942179	0.332	1.35928	0.383	0.057	7	MCM7
RHOA	0.666	0.474211	0.332	0.684142	0.77	0.531	7	RHOA
ATP5O	0.664	0.545018	0.328	0.786294	0.732	0.447	7	ATP5O
UBE2J1	0.664	0.812655	0.328	1.17241	0.478	0.172	7	UBE2J1
MCM5	0.663	0.763387	0.326	1.10133	0.378	0.054	7	MCM5
ATP5E	0.663	0.423744	0.326	0.611333	0.957	0.896	7	ATP5E
TUBA1B	0.663	1.31375	0.326	1.89534	0.737	0.57	7	TUBA1B
LSM5	0.663	0.720034	0.326	1.03879	0.541	0.233	7	LSM5
MYL12A1	0.661	0.551245	0.322	0.795278	0.818	0.603	7	MYL12A
SUMO2	0.661	0.44764	0.322	0.645807	0.842	0.716	7	SUMO2
PRDX3	0.661	0.722414	0.322	1.04222	0.421	0.1	7	PRDX3
HLA-DRB5	0.661	0.746965	0.322	1.07764	0.459	0.141	7	HLA-DRB5
ATP5F1	0.66	0.593831	0.32	0.856717	0.593	0.289	7	ATP5F1
MRPL52	0.659	0.726172	0.318	1.04765	0.493	0.174	7	MRPL52
DBNL	0.659	0.627666	0.318	0.905531	0.45	0.131	7	DBNL
CLTA	0.657	0.602935	0.314	0.869851	0.536	0.223	7	CLTA
CHCHD2	0.657	0.396813	0.314	0.57248	0.904	0.811	7	CHCHD2
BRK1	0.657	0.573448	0.314	0.82731	0.675	0.424	7	BRK1
CCT8	0.656	0.673395	0.312	0.971503	0.522	0.212	7	CCT8
EIF3L	0.656	0.476544	0.312	0.687507	0.746	0.498	7	EIF3L
POMP	0.656	0.529001	0.312	0.763187	0.732	0.516	7	POMP
LYPLA1	0.656	0.641988	0.312	0.926192	0.416	0.104	7	LYPLA1
CD22	0.655	0.730939	0.31	1.05452	0.311	0.002	7	CD22
UBE2I	0.655	0.533394	0.31	0.769525	0.627	0.334	7	UBE2I
NPM1	0.655	0.433066	0.31	0.624782	0.962	0.9	7	NPM1
COX17	0.655	0.560317	0.31	0.808367	0.589	0.268	7	COX17
SMDT1	0.654	0.596225	0.308	0.86017	0.632	0.373	7	SMDT1
POU2F2	0.654	0.666685	0.308	0.961824	0.364	0.056	7	POU2F2
ATP5I	0.654	0.563507	0.308	0.812969	0.732	0.443	7	ATP5I
SRP9	0.654	0.582484	0.308	0.840347	0.574	0.265	7	SRP9
CTA-250D10.23	0.653	0.624702	0.306	0.901254	0.321	0.013	7	CTA-250D10.23
LY86	0.653	0.780748	0.306	1.12638	0.311	0.004	7	LY86
TK1	0.652	0.948357	0.304	1.36819	0.325	0.024	7	TK1
SRSF9	0.652	0.585718	0.304	0.845013	0.536	0.249	7	SRSF9
FABP51	0.652	0.644225	0.304	0.92942	0.526	0.227	7	FABP5
RBX1	0.651	0.609321	0.302	0.879065	0.608	0.338	7	RBX1
CD40	0.651	0.592395	0.302	0.854645	0.311	0.008	7	CD40
SNRNP25	0.651	0.671629	0.302	0.968955	0.368	0.066	7	SNRNP25
TCF4	0.65	0.551838	0.3	0.796133	0.306	0.006	7	TCF4
CBX3	0.65	0.601362	0.3	0.867582	0.541	0.249	7	CBX3
LY9	0.65	0.772634	0.3	1.11467	0.349	0.05	7	LY9
DDX39A	0.649	0.643638	0.298	0.928573	0.474	0.177	7	DDX39A
TALDO1	0.649	0.677958	0.298	0.978087	0.478	0.181	7	TALDO1
SNRPG	0.648	0.562208	0.296	0.811095	0.756	0.544	7	SNRPG
TRAPPC11	0.647	0.462732	0.294	0.667581	0.656	0.361	7	TRAPPC1
CTSH	0.647	0.55365	0.294	0.798748	0.383	0.083	7	CTSH
VPS29	0.646	0.528107	0.292	0.761897	0.502	0.196	7	VPS29
COX8A	0.646	0.483563	0.292	0.697634	0.746	0.538	7	COX8A
PRDX6	0.646	0.650603	0.292	0.938621	0.622	0.379	7	PRDX6
POLR2G	0.645	0.566667	0.29	0.817528	0.469	0.17	7	POLR2G
HMGN3	0.645	0.50691	0.29	0.731316	0.474	0.167	7	HMGN3
FAM96A	0.643	0.594133	0.286	0.857152	0.388	0.097	7	FAM96A
LRMP	0.643	0.749679	0.286	1.08156	0.359	0.075	7	LRMP
CLIC11	0.643	0.410141	0.286	0.591709	0.78	0.518	7	CLIC1
LSM6	0.643	0.579825	0.286	0.83651	0.402	0.115	7	LSM6
TKT	0.643	0.546871	0.286	0.788969	0.464	0.182	7	TKT
MDH1	0.643	0.63198	0.286	0.911755	0.507	0.22	7	MDH1
CKS1B	0.643	0.922467	0.286	1.33084	0.354	0.072	7	CKS1B
SLC25A6	0.642	0.348048	0.284	0.502127	0.866	0.793	7	SLC25A6
TBCA	0.642	0.522309	0.284	0.753532	0.646	0.405	7	TBCA
NDUFB3	0.642	0.552475	0.284	0.797052	0.445	0.159	7	NDUFB3
H2AFV	0.641	0.63765	0.282	0.919934	0.665	0.453	7	H2AFV
LCP11	0.64	0.577	0.28	0.832436	0.603	0.339	7	LCP1
ATP5G1	0.639	0.695403	0.278	1.00325	0.421	0.151	7	ATP5G1
PPP2R1A	0.638	0.44015	0.276	0.635002	0.464	0.172	7	PPP2R1A
PRMT1	0.638	0.474415	0.276	0.684436	0.469	0.179	7	PRMT1
COTL12	0.638	0.443686	0.276	0.640103	0.799	0.59	7	COTL1
ATP5J	0.637	0.498782	0.274	0.719591	0.589	0.338	7	ATP5J
SNRPD2	0.637	0.406807	0.274	0.586898	0.871	0.652	7	SNRPD2
FKBP3	0.637	0.639219	0.274	0.922197	0.388	0.111	7	FKBP3
NDUFA2	0.637	0.470439	0.274	0.6787	0.574	0.281	7	NDUFA2
SLC25A3	0.636	0.420705	0.272	0.60695	0.794	0.648	7	SLC25A3
STAG3	0.636	0.83839	0.272	1.20954	0.301	0.032	7	STAG3
SNRPD1	0.635	0.530754	0.27	0.765716	0.569	0.327	7	SNRPD1
PSMB3	0.634	0.556378	0.268	0.802684	0.656	0.424	7	PSMB3
FKBP1A1	0.633	0.485831	0.266	0.700906	0.651	0.392	7	FKBP1A
HCLS1	0.633	0.451995	0.266	0.65209	0.569	0.293	7	HCLS1
SYNGR2	0.632	0.54354	0.264	0.784163	0.421	0.155	7	SYNGR2
PCBP2	0.632	0.359098	0.264	0.518068	0.756	0.574	7	PCBP2
PARK71	0.632	0.429975	0.264	0.620322	0.722	0.469	7	PARK7
NME1	0.631	0.692497	0.262	0.999062	0.349	0.088	7	NME1
HNRNPC	0.631	0.413457	0.262	0.596492	0.727	0.546	7	HNRNPC
PPP1CC	0.631	0.614486	0.262	0.886516	0.502	0.263	7	PPP1CC
SNRPD3	0.63	0.533586	0.26	0.769802	0.522	0.263	7	SNRPD3
PSMA4	0.63	0.641782	0.26	0.925895	0.584	0.321	7	PSMA4
NEDD8	0.63	0.464686	0.26	0.6704	0.622	0.381	7	NEDD8
WDR1	0.63	0.532598	0.26	0.768376	0.512	0.243	7	WDR1
BIK	0.629	0.693927	0.258	1.00113	0.364	0.111	7	BIK
RGS19	0.629	0.534761	0.258	0.771497	0.325	0.065	7	RGS19
UBE2N	0.629	0.472523	0.258	0.681706	0.608	0.343	7	UBE2N
GRHPR	0.629	0.565567	0.258	0.815941	0.359	0.098	7	GRHPR
SHFM1	0.629	0.437959	0.258	0.631842	0.593	0.328	7	SHFM1
ID3	0.629	0.596703	0.258	0.86086	0.34	0.075	7	ID3
TMA7	0.628	0.38568	0.256	0.556419	0.923	0.794	7	TMA7
HNRNPA3	0.628	0.406295	0.256	0.586159	0.689	0.439	7	HNRNPA3
ATPIF1	0.628	0.496848	0.256	0.7168	0.598	0.356	7	ATPIF1
ROMO1	0.627	0.485572	0.254	0.700532	0.56	0.294	7	ROMO1
COX16	0.627	0.483347	0.254	0.697323	0.498	0.23	7	COX16
SNRPF	0.627	0.498536	0.254	0.719236	0.612	0.384	7	SNRPF
TPI1	0.627	0.464779	0.254	0.670534	0.742	0.577	7	TPI1
NHP2	0.627	0.476658	0.254	0.687672	0.459	0.198	7	NHP2
NUCKS1	0.627	0.581444	0.254	0.838847	0.445	0.192	7	NUCKS1
PSMB2	0.627	0.474291	0.254	0.684257	0.517	0.256	7	PSMB2
LSMD1	0.626	0.566829	0.252	0.817761	0.411	0.159	7	LSMD1
STMN11	0.967	2.253	0.934	3.2504	0.988	0.171	8	STMN1
KIAA01011	0.954	1.80339	0.908	2.60174	0.934	0.03	8	KIAA0101
TYMS1	0.942	1.69462	0.884	2.44482	0.904	0.023	8	TYMS
GAPDH2	0.932	1.05893	0.864	1.52771	1	0.943	8	GAPDH
TUBB1	0.931	2.02183	0.862	2.91688	0.958	0.246	8	TUBB
DUT1	0.92	1.52838	0.84	2.20498	0.964	0.211	8	DUT
H2AFZ1	0.918	1.21002	0.836	1.74569	1	0.627	8	H2AFZ
HMGB11	0.914	1.07815	0.828	1.55545	1	0.778	8	HMGB1
TUBA1B1	0.914	1.93801	0.828	2.79596	0.988	0.565	8	TUBA1B
HMGN21	0.914	1.39871	0.828	2.01791	0.994	0.475	8	HMGN2
CKS1B1	0.909	1.34722	0.818	1.94362	0.88	0.063	8	CKS1B
ZWINT	0.894	1.03158	0.788	1.48825	0.808	0.016	8	ZWINT
TK11	0.893	1.37604	0.786	1.9852	0.802	0.016	8	TK1
PFN12	0.893	1.11336	0.786	1.60624	1	0.917	8	PFN1
HMGB21	0.891	1.63917	0.782	2.36483	0.964	0.469	8	HMGB2
ACTB2	0.889	1.14244	0.778	1.6482	1	0.986	8	ACTB
NUDT11	0.88	0.930633	0.76	1.34262	0.862	0.081	8	NUDT1
PCNA1	0.879	1.38718	0.758	2.00128	0.892	0.156	8	PCNA
PPIA1	0.878	0.805194	0.756	1.16165	1	0.824	8	PPIA
MCM71	0.872	0.978811	0.744	1.41213	0.808	0.05	8	MCM7
RANBP11	0.871	1.10861	0.742	1.59938	0.958	0.299	8	RANBP1
ANP32B1	0.865	0.970368	0.73	1.39995	0.982	0.386	8	ANP32B
RPA31	0.865	0.94174	0.73	1.35864	0.934	0.198	8	RPA3
ATP5G31	0.865	0.95588	0.73	1.37904	0.982	0.413	8	ATP5G3
PKM2	0.864	1.14677	0.728	1.65444	0.97	0.378	8	PKM
MKI67	0.864	0.974634	0.728	1.4061	0.737	0.007	8	MKI67
HIST1H4C1	0.864	1.83243	0.728	2.64364	0.898	0.243	8	HIST1H4C
BIRC5	0.863	1.0691	0.726	1.54239	0.737	0.009	8	BIRC5
COX5A1	0.863	0.932252	0.726	1.34496	0.964	0.352	8	COX5A
TMEM106C	0.863	0.907803	0.726	1.30968	0.79	0.049	8	TMEM106C
CALM32	0.862	0.963397	0.724	1.38989	0.994	0.333	8	CALM3
ENO11	0.862	1.10332	0.724	1.59175	0.994	0.605	8	ENO1
COX8A1	0.861	0.848088	0.722	1.22353	0.988	0.534	8	COX8A
ACTG11	0.86	1.07884	0.72	1.55644	1	0.824	8	ACTG1
RRM2	0.857	1.30943	0.714	1.8891	0.725	0.009	8	RRM2
CFL12	0.856	0.796379	0.712	1.14893	1	0.934	8	CFL1
CENPW	0.854	0.827578	0.708	1.19394	0.725	0.012	8	CENPW
CENPM	0.851	0.885283	0.702	1.27719	0.796	0.072	8	CENPM
CHCHD21	0.851	0.697593	0.702	1.00641	0.994	0.809	8	CHCHD2
PTTG11	0.851	1.06686	0.702	1.53915	0.856	0.132	8	PTTG1
FEN1	0.846	0.850753	0.692	1.22738	0.743	0.038	8	FEN1
MRPL511	0.845	0.844038	0.69	1.21769	0.934	0.234	8	MRPL51
DTYMK	0.843	0.797913	0.686	1.15115	0.737	0.037	8	DTYMK
RAN1	0.841	0.840059	0.682	1.21195	1	0.648	8	RAN
TALDO11	0.841	0.809598	0.682	1.168	0.892	0.174	8	TALDO1
SLC25A51	0.841	0.858461	0.682	1.2385	0.982	0.56	8	SLC25A5
YBX11	0.841	0.724769	0.682	1.04562	0.994	0.807	8	YBX1
LSM41	0.84	0.825944	0.68	1.19159	0.892	0.174	8	LSM4
IDH22	0.84	1.05255	0.68	1.51852	0.88	0.189	8	IDH2
H2AFV1	0.839	0.93461	0.678	1.34836	0.97	0.448	8	H2AFV
H2AFY1	0.839	0.940832	0.678	1.35733	0.88	0.192	8	H2AFY
TPI11	0.838	0.931536	0.676	1.34392	0.982	0.572	8	TPI1
CORO1A2	0.837	0.943454	0.674	1.36112	0.982	0.678	8	CORO1A
NUSAP1	0.837	0.880822	0.674	1.27076	0.725	0.038	8	NUSAP1
NUCKS11	0.837	0.797315	0.674	1.15028	0.904	0.183	8	NUCKS1
CARHSP11	0.836	0.808845	0.672	1.16692	0.916	0.199	8	CARHSP1
PMVK	0.835	0.800497	0.67	1.15487	0.82	0.114	8	PMVK
SAE1	0.833	0.646982	0.666	0.933398	0.749	0.055	8	SAE1
TXN1	0.833	0.928348	0.666	1.33932	0.982	0.442	8	TXN
PHF19	0.831	0.783653	0.662	1.13057	0.731	0.05	8	PHF19
ANAPC111	0.83	0.77717	0.66	1.12122	0.94	0.259	8	ANAPC11
CDT1	0.83	0.815944	0.66	1.17716	0.671	0.009	8	CDT1
HINT2	0.83	0.633969	0.66	0.914624	0.79	0.087	8	HINT2
CLIC12	0.83	0.813197	0.66	1.1732	0.97	0.515	8	CLIC1
ETFB1	0.829	0.618482	0.658	0.892281	0.892	0.155	8	ETFB
DEK1	0.829	0.908249	0.658	1.31033	0.898	0.248	8	DEK
ASF1B	0.828	0.827076	0.656	1.19322	0.671	0.012	8	ASF1B
MAD2L1	0.828	0.783381	0.656	1.13018	0.689	0.024	8	MAD2L1
PSME21	0.827	0.857461	0.654	1.23705	0.958	0.433	8	PSME2
ATP5J1	0.826	0.778452	0.652	1.12307	0.958	0.332	8	ATP5J
UBE2C	0.826	1.15831	0.652	1.67109	0.665	0.01	8	UBE2C
PPP1CA1	0.826	0.781929	0.652	1.12809	0.982	0.397	8	PPP1CA
NDUFB31	0.826	0.71506	0.652	1.03161	0.856	0.152	8	NDUFB3
STRA13	0.825	0.761566	0.65	1.09871	0.772	0.091	8	STRA13
LSMD11	0.825	0.684176	0.65	0.987057	0.862	0.151	8	LSMD1
MT2A2	0.825	1.30075	0.65	1.87658	0.91	0.272	8	MT2A
BANF11	0.824	0.728105	0.648	1.05043	0.874	0.174	8	BANF1
AP2S11	0.822	0.729432	0.644	1.05235	0.91	0.21	8	AP2S1
ARPC1B3	0.822	0.912134	0.644	1.31593	0.982	0.523	8	ARPC1B
ANXA5	0.821	0.80737	0.642	1.16479	0.934	0.264	8	ANXA5
HMGN11	0.819	0.681452	0.638	0.983127	0.988	0.556	8	HMGN1
HNRNPA2B11	0.818	0.721158	0.636	1.04041	0.994	0.616	8	HNRNPA2B1
CLSPN	0.817	0.708067	0.634	1.02152	0.659	0.017	8	CLSPN
YWHAH1	0.816	0.664316	0.632	0.958405	0.88	0.18	8	YWHAH
MYL6	0.816	0.588085	0.632	0.848428	1	0.934	8	MYL6
SSRP1	0.816	0.658622	0.632	0.95019	0.76	0.089	8	SSRP1
PRDX31	0.816	0.614872	0.632	0.887073	0.772	0.095	8	PRDX3
PRELID11	0.816	0.859344	0.632	1.23977	0.904	0.324	8	PRELID1
MZT2B1	0.816	0.781708	0.632	1.12777	0.952	0.34	8	MZT2B
ANP32E1	0.816	0.716031	0.632	1.03301	0.856	0.174	8	ANP32E
SKA2	0.815	0.669556	0.63	0.965965	0.713	0.058	8	SKA2
MRPL231	0.815	0.71567	0.63	1.03249	0.85	0.172	8	MRPL23
PGAM1	0.815	0.805819	0.63	1.16255	0.958	0.381	8	PGAM1
DNAJC9	0.815	0.760524	0.63	1.0972	0.868	0.193	8	DNAJC9
CKS21	0.815	0.743693	0.63	1.07292	0.844	0.158	8	CKS2
WDR11	0.815	0.692203	0.63	0.998638	0.928	0.235	8	WDR1
PARK72	0.815	0.725734	0.63	1.04701	0.982	0.465	8	PARK7
LSM31	0.814	0.672233	0.628	0.969827	0.952	0.264	8	LSM3
DNMT1	0.813	0.67837	0.626	0.978682	0.76	0.097	8	DNMT1
CENPN	0.813	0.602987	0.626	0.869926	0.695	0.046	8	CENPN
PSMD14	0.813	0.587767	0.626	0.847968	0.784	0.106	8	PSMD14
SNRPB	0.811	0.725239	0.622	1.0463	0.994	0.573	8	SNRPB
SIVA1	0.811	0.767222	0.622	1.10687	0.928	0.29	8	SIVA1
PIN1	0.81	0.569477	0.62	0.821582	0.856	0.156	8	PIN1
SMC4	0.809	0.708005	0.618	1.02143	0.802	0.131	8	SMC4
GSTO1	0.808	0.605337	0.616	0.873316	0.88	0.181	8	GSTO1
PSMB92	0.808	0.778558	0.616	1.12322	0.964	0.333	8	PSMB9
DHFR	0.808	0.710241	0.616	1.02466	0.635	0.015	8	DHFR
HMGA11	0.807	0.75632	0.614	1.09114	0.88	0.209	8	HMGA1
LSM21	0.807	0.645198	0.614	0.930824	0.802	0.136	8	LSM2
MIR4435-1HG1	0.807	0.645514	0.614	0.931279	0.814	0.143	8	MIR4435-1HG
CBX31	0.806	0.692489	0.612	0.99905	0.898	0.243	8	CBX3
GMNN	0.806	0.678364	0.612	0.978672	0.677	0.045	8	GMNN
HSPB111	0.806	0.65433	0.612	0.943999	0.76	0.106	8	HSPB11
RAC22	0.805	0.776649	0.61	1.12047	0.988	0.456	8	RAC2
PDCD5	0.805	0.62154	0.61	0.896693	0.802	0.136	8	PDCD5
DDX39A1	0.804	0.678521	0.608	0.978898	0.832	0.171	8	DDX39A
ERH1	0.804	0.679007	0.608	0.9796	0.976	0.34	8	ERH
SNRPD11	0.803	0.694633	0.606	1.00214	0.946	0.32	8	SNRPD1
NME11	0.803	0.980496	0.606	1.41456	0.695	0.082	8	NME1
TMPO	0.803	0.66014	0.606	0.95238	0.689	0.059	8	TMPO
STOML2	0.803	0.639506	0.606	0.922612	0.784	0.128	8	STOML2
CDK1	0.802	0.774407	0.604	1.11723	0.623	0.014	8	CDK1
NDUFB7	0.801	0.663829	0.602	0.957703	0.898	0.239	8	NDUFB7
MRPS34	0.801	0.621081	0.602	0.89603	0.796	0.136	8	MRPS34
PSMB21	0.801	0.732806	0.602	1.05722	0.868	0.25	8	PSMB2
MCM51	0.8	0.715338	0.6	1.03201	0.671	0.05	8	MCM5
PRDX21	0.8	0.77875	0.6	1.1235	0.898	0.309	8	PRDX2
SNRPE1	0.8	0.717868	0.6	1.03567	0.922	0.305	8	SNRPE
CKLF1	0.799	0.685897	0.598	0.98954	0.922	0.248	8	CKLF
SNRNP251	0.798	0.538994	0.596	0.777604	0.689	0.061	8	SNRNP25
FKBP1A2	0.797	0.682608	0.594	0.984795	0.97	0.386	8	FKBP1A
FDPS	0.797	0.570558	0.594	0.823141	0.808	0.144	8	FDPS
HIRIP3	0.796	0.516406	0.592	0.745016	0.653	0.04	8	HIRIP3
C12orf753	0.795	0.762478	0.59	1.10002	0.856	0.214	8	C12orf75
ZDHHC12	0.795	0.565758	0.59	0.816216	0.76	0.116	8	ZDHHC12
GNG51	0.795	0.636531	0.59	0.91832	0.94	0.308	8	GNG5
CDKN3	0.793	0.70204	0.586	1.01283	0.611	0.019	8	CDKN3
CCDC1671	0.793	0.628107	0.586	0.906167	0.796	0.158	8	CCDC167
LGALS12	0.792	1.31176	0.584	1.89247	0.874	0.355	8	LGALS1
ATP5G11	0.792	0.655248	0.584	0.945323	0.772	0.145	8	ATP5G1
NDUFS61	0.792	0.64335	0.584	0.928158	0.91	0.276	8	NDUFS6
MRPL521	0.79	0.586842	0.58	0.846634	0.814	0.169	8	MRPL52
LSM51	0.79	0.613342	0.58	0.884865	0.874	0.227	8	LSM5
ARPC41	0.79	0.615934	0.58	0.888605	0.934	0.283	8	ARPC4
MZT2A	0.79	0.642545	0.58	0.926996	0.982	0.367	8	MZT2A
PDIA6	0.79	0.752241	0.58	1.08525	0.862	0.23	8	PDIA6
PSMB31	0.789	0.641141	0.578	0.924971	0.97	0.418	8	PSMB3
RNASEH2C1	0.789	0.555114	0.578	0.80086	0.814	0.16	8	RNASEH2C
SMC2	0.789	0.635059	0.578	0.916197	0.605	0.019	8	SMC2
GGH	0.789	0.689679	0.578	0.994996	0.593	0.012	8	GGH
PSMB8	0.789	0.676784	0.578	0.976392	0.91	0.286	8	PSMB8
ARPC51	0.789	0.714275	0.578	1.03048	0.928	0.317	8	ARPC5
LAMTOR21	0.789	0.540249	0.578	0.779415	0.784	0.139	8	LAMTOR2
MRPS16	0.788	0.504789	0.576	0.728256	0.719	0.093	8	MRPS16
UQCRH1	0.788	0.645548	0.576	0.931329	0.952	0.554	8	UQCRH
COX6B11	0.787	0.588201	0.574	0.848594	0.994	0.544	8	COX6B1
KIF22	0.787	0.542602	0.574	0.782809	0.671	0.064	8	KIF22
POP7	0.787	0.462686	0.574	0.667515	0.713	0.089	8	POP7
RNASEH2A	0.786	0.571462	0.572	0.824445	0.605	0.024	8	RNASEH2A
IFI27L1	0.786	0.561525	0.572	0.81011	0.617	0.032	8	IFI27L1
CYC1	0.786	0.618267	0.572	0.891971	0.784	0.158	8	CYC1
NDUFA4	0.786	0.579469	0.572	0.835997	0.994	0.675	8	NDUFA4
GSDMD	0.785	0.484414	0.57	0.698862	0.826	0.165	8	GSDMD
MCM3	0.785	0.594216	0.57	0.857273	0.635	0.045	8	MCM3
UBE2T	0.785	0.677628	0.57	0.977611	0.599	0.02	8	UBE2T
PSMA5	0.785	0.596001	0.57	0.859848	0.892	0.252	8	PSMA5
NDUFS81	0.784	0.569773	0.568	0.822008	0.868	0.216	8	NDUFS8
CENPH	0.784	0.519258	0.568	0.749131	0.605	0.025	8	CENPH
POLR2H	0.784	0.464163	0.568	0.669646	0.701	0.086	8	POLR2H
RPS27L1	0.783	0.711496	0.566	1.02647	0.958	0.369	8	RPS27L
RPL39L	0.783	0.518604	0.566	0.748187	0.593	0.019	8	RPL39L
PARP11	0.783	0.535561	0.566	0.772652	0.754	0.129	8	PARP1
UFD1L	0.782	0.507335	0.564	0.73193	0.79	0.153	8	UFD1L
RALY	0.782	0.591664	0.564	0.85359	0.922	0.283	8	RALY
TPGS2	0.782	0.475618	0.564	0.686172	0.671	0.071	8	TPGS2
CBX5	0.782	0.452017	0.564	0.652122	0.629	0.044	8	CBX5
FIBP1	0.782	0.473558	0.564	0.6832	0.754	0.126	8	FIBP
NUDT21	0.781	0.546627	0.562	0.788616	0.772	0.147	8	NUDT21
TFDP1	0.781	0.550993	0.562	0.794915	0.683	0.083	8	TFDP1
ANAPC15	0.781	0.460505	0.562	0.664368	0.701	0.09	8	ANAPC15
RBBP71	0.781	0.483756	0.562	0.697913	0.814	0.165	8	RBBP7
ACOT7	0.781	0.524872	0.562	0.75723	0.635	0.05	8	ACOT7
ATP5D	0.78	0.616389	0.56	0.889262	0.964	0.418	8	ATP5D
SMS1	0.78	0.56909	0.56	0.821023	0.754	0.139	8	SMS
GGCT	0.78	0.579133	0.56	0.835513	0.617	0.04	8	GGCT
ITGB1BP1	0.78	0.581411	0.56	0.838799	0.766	0.152	8	ITGB1BP1
C11orf311	0.779	0.636661	0.558	0.918508	0.832	0.224	8	C11orf31
PSMC31	0.779	0.574528	0.558	0.828869	0.832	0.198	8	PSMC3
TCF19	0.779	0.553144	0.558	0.798019	0.575	0.012	8	TCF19
MRPL37	0.779	0.488924	0.558	0.705368	0.659	0.067	8	MRPL37
PA2G4	0.778	0.590155	0.556	0.851414	0.886	0.253	8	PA2G4
HNRNPAB	0.778	0.529411	0.556	0.763779	0.832	0.191	8	HNRNPAB
UQCRC1	0.778	0.456066	0.556	0.657964	0.76	0.134	8	UQCRC1
NDUFB10	0.777	0.591885	0.554	0.853909	0.886	0.259	8	NDUFB10
ARPC22	0.777	0.551115	0.554	0.79509	0.994	0.751	8	ARPC2
NEDD81	0.776	0.564143	0.552	0.813886	0.976	0.375	8	NEDD8
MZT1	0.776	0.375888	0.552	0.542292	0.707	0.097	8	MZT1
COMMD4	0.775	0.466728	0.55	0.673347	0.641	0.062	8	COMMD4
PSMB5	0.775	0.45162	0.55	0.65155	0.707	0.101	8	PSMB5
BLOC1S11	0.775	0.571583	0.55	0.82462	0.91	0.265	8	BLOC1S1
SRP91	0.775	0.568955	0.55	0.820828	0.892	0.26	8	SRP9
MAD2L2	0.775	0.418169	0.55	0.60329	0.665	0.075	8	MAD2L2
VPS291	0.774	0.452829	0.548	0.653295	0.838	0.19	8	VPS29
CDK4	0.774	0.599006	0.548	0.864184	0.617	0.05	8	CDK4
DCTN3	0.774	0.490485	0.548	0.70762	0.862	0.212	8	DCTN3
NAA10	0.774	0.522045	0.548	0.753151	0.754	0.142	8	NAA10
NCAPH2	0.773	0.465536	0.546	0.671627	0.653	0.071	8	NCAPH2
P4HB	0.773	0.610279	0.546	0.880447	0.91	0.285	8	P4HB
GINS2	0.773	0.668593	0.546	0.964576	0.563	0.013	8	GINS2
ANP32A1	0.773	0.490553	0.546	0.707719	0.737	0.129	8	ANP32A
PHPT1	0.773	0.502041	0.546	0.724292	0.808	0.177	8	PHPT1
RBX11	0.772	0.599448	0.544	0.86482	0.916	0.333	8	RBX1
GMFG1	0.772	0.642537	0.544	0.926985	0.988	0.536	8	GMFG
RNASEH2B	0.772	0.412065	0.544	0.594484	0.695	0.097	8	RNASEH2B
HPRT1	0.772	0.461716	0.544	0.666116	0.772	0.152	8	HPRT1
TOP2A	0.771	0.755563	0.542	1.09005	0.557	0.012	8	TOP2A
MRPL28	0.771	0.420942	0.542	0.607291	0.689	0.096	8	MRPL28
LDHB1	0.771	0.643408	0.542	0.928242	0.97	0.554	8	LDHB
EBP	0.771	0.482286	0.542	0.695792	0.802	0.176	8	EBP
NHP21	0.771	0.579632	0.542	0.836232	0.796	0.192	8	NHP2
H3F3A1	0.771	0.537336	0.542	0.775212	0.994	0.927	8	H3F3A
HN1	0.77	0.612642	0.54	0.883856	0.976	0.428	8	HN1
NUTF2	0.77	0.515244	0.54	0.74334	0.778	0.164	8	NUTF2
NDUFA121	0.77	0.532102	0.54	0.76766	0.91	0.271	8	NDUFA12
PHB21	0.77	0.543802	0.54	0.784541	0.772	0.169	8	PHB2
HMGB3	0.77	0.564083	0.54	0.8138	0.581	0.029	8	HMGB3
CSNK2B	0.77	0.545701	0.54	0.787281	0.898	0.276	8	CSNK2B
UQCRQ1	0.77	0.606394	0.54	0.874842	0.94	0.416	8	UQCRQ
NDUFS7	0.769	0.472969	0.538	0.68235	0.868	0.222	8	NDUFS7
ARPC32	0.769	0.54052	0.538	0.779805	0.982	0.644	8	ARPC3
SHMT2	0.769	0.522825	0.538	0.754278	0.617	0.055	8	SHMT2
NUDT5	0.769	0.549404	0.538	0.792622	0.701	0.113	8	NUDT5
ATOX1	0.769	0.537331	0.538	0.775204	0.713	0.124	8	ATOX1
BOLA3	0.769	0.459029	0.538	0.662239	0.689	0.099	8	BOLA3
TXN21	0.768	0.446249	0.536	0.643802	0.737	0.132	8	TXN2
SDF2L1	0.768	0.704019	0.536	1.01568	0.76	0.165	8	SDF2L1
MYBL2	0.768	0.572375	0.536	0.825763	0.545	0.007	8	MYBL2
ZCRB1	0.768	0.412558	0.536	0.595195	0.725	0.124	8	ZCRB1
NDUFV1	0.768	0.478997	0.536	0.691047	0.784	0.163	8	NDUFV1
NDUFB9	0.768	0.579139	0.536	0.835521	0.916	0.315	8	NDUFB9
PSMA7	0.767	0.55561	0.534	0.801576	0.988	0.581	8	PSMA7
WDR34	0.767	0.555108	0.534	0.800851	0.551	0.012	8	WDR34
DBNL1	0.767	0.41846	0.534	0.60371	0.731	0.127	8	DBNL
RPL26L1	0.767	0.463873	0.534	0.669228	0.617	0.056	8	RPL26L1
MRPL22	0.767	0.375715	0.534	0.542043	0.731	0.125	8	MRPL22
DBI1	0.767	0.54295	0.534	0.783312	0.982	0.459	8	DBI
PSMD41	0.767	0.47209	0.534	0.681082	0.784	0.168	8	PSMD4
SNRPD31	0.766	0.54089	0.532	0.78034	0.88	0.257	8	SNRPD3
POLR2E1	0.766	0.489931	0.532	0.706821	0.772	0.166	8	POLR2E
SQRDL	0.766	0.464836	0.532	0.670616	0.707	0.117	8	SQRDL
COMMD3	0.766	0.414029	0.532	0.597318	0.659	0.084	8	COMMD3
CACYBP1	0.766	0.594748	0.532	0.85804	0.91	0.331	8	CACYBP
RER1	0.766	0.453115	0.532	0.653707	0.79	0.17	8	RER1
BCL2L12	0.765	0.398783	0.53	0.575323	0.593	0.043	8	BCL2L12
TCEB2	0.765	0.502217	0.53	0.724546	0.994	0.555	8	TCEB2
GLRX31	0.765	0.400307	0.53	0.577521	0.695	0.107	8	GLRX3
ATPIF11	0.765	0.537005	0.53	0.774735	0.952	0.35	8	ATPIF1
PSMD8	0.764	0.541227	0.528	0.780826	0.964	0.365	8	PSMD8
AURKB	0.764	0.669097	0.528	0.965303	0.539	0.008	8	AURKB
RNF167	0.764	0.429812	0.528	0.620087	0.772	0.163	8	RNF167
FKBP31	0.764	0.420641	0.528	0.606857	0.689	0.106	8	FKBP3
MDH21	0.764	0.526904	0.528	0.760161	0.862	0.242	8	MDH2
MEA1	0.764	0.473118	0.528	0.682565	0.695	0.11	8	MEA1
MCUR1	0.764	0.4126	0.528	0.595256	0.605	0.052	8	MCUR1
EIF2S21	0.763	0.509757	0.526	0.735425	0.838	0.23	8	EIF2S2
MRPL12	0.763	0.545172	0.526	0.786517	0.701	0.127	8	MRPL12
MRPL11	0.763	0.488403	0.526	0.704617	0.695	0.116	8	MRPL11
VDAC3	0.763	0.490386	0.526	0.707477	0.76	0.161	8	VDAC3
HSD17B10	0.763	0.496329	0.526	0.716051	0.79	0.179	8	HSD17B10
COX171	0.763	0.511071	0.526	0.73732	0.892	0.263	8	COX17
CENPF	0.763	0.63498	0.526	0.916082	0.557	0.023	8	CENPF
MPC2	0.763	0.477286	0.526	0.688579	0.928	0.279	8	MPC2
PAFAH1B3	0.762	0.412454	0.524	0.595046	0.593	0.047	8	PAFAH1B3
YWHAE1	0.762	0.472348	0.524	0.681454	0.844	0.218	8	YWHAE
TMEM160	0.761	0.45651	0.522	0.658605	0.844	0.214	8	TMEM160
PHB1	0.761	0.506157	0.522	0.730231	0.743	0.157	8	PHB
GTF3A	0.761	0.552522	0.522	0.79712	0.928	0.349	8	GTF3A
NENF	0.761	0.425675	0.522	0.614119	0.737	0.141	8	NENF
MRPL27	0.76	0.411438	0.52	0.59358	0.701	0.118	8	MRPL27
COPS3	0.76	0.382696	0.52	0.552113	0.731	0.135	8	COPS3
COTL13	0.76	0.822789	0.52	1.18703	0.946	0.588	8	COTL1
NDUFAB1	0.76	0.548363	0.52	0.791121	0.844	0.257	8	NDUFAB1
RRM1	0.76	0.441073	0.52	0.636334	0.629	0.072	8	RRM1
ATP5C11	0.76	0.530082	0.52	0.764746	0.898	0.293	8	ATP5C1
URM1	0.76	0.393501	0.52	0.567702	0.659	0.092	8	URM1
DNPH11	0.76	0.502188	0.52	0.724504	0.778	0.185	8	DNPH1
TMEM14C	0.76	0.482399	0.52	0.695954	0.725	0.141	8	TMEM14C
ATP5F11	0.76	0.527948	0.52	0.761668	0.892	0.284	8	ATP5F1
SNRNP40	0.76	0.381729	0.52	0.550719	0.653	0.087	8	SNRNP40
NABP2	0.759	0.439316	0.518	0.633799	0.575	0.039	8	NABP2
POLR2G1	0.759	0.418652	0.518	0.603987	0.772	0.166	8	POLR2G
EZH2	0.759	0.547346	0.518	0.789653	0.593	0.054	8	EZH2
SSBP11	0.759	0.546214	0.518	0.78802	0.85	0.257	8	SSBP1
SUB1	0.759	0.495891	0.518	0.71542	1	0.827	8	SUB1
BST2	0.758	0.468715	0.516	0.676212	0.784	0.186	8	BST2
ACAA2	0.758	0.462582	0.516	0.667364	0.617	0.07	8	ACAA2
PSMC5	0.758	0.476259	0.516	0.687097	0.856	0.24	8	PSMC5
FABP52	0.758	0.69622	0.516	1.00443	0.784	0.223	8	FABP5
NONO	0.758	0.398271	0.516	0.574584	0.856	0.22	8	NONO
LSM71	0.757	0.51283	0.514	0.739857	0.916	0.312	8	LSM7
TRAPPC12	0.757	0.523223	0.514	0.754852	0.952	0.356	8	TRAPPC1
DCTN2	0.757	0.35675	0.514	0.514681	0.671	0.102	8	DCTN2
MTCH21	0.757	0.445397	0.514	0.642571	0.659	0.098	8	MTCH2
CLTA1	0.757	0.442057	0.514	0.637754	0.832	0.218	8	CLTA
USP1	0.757	0.480818	0.514	0.693674	0.665	0.104	8	USP1
TBCB	0.756	0.478822	0.512	0.690794	0.874	0.252	8	TBCB
CCNB2	0.756	0.613137	0.512	0.884569	0.521	0.006	8	CCNB2
H2AFX	0.756	0.456816	0.512	0.659046	0.725	0.145	8	H2AFX
ATP5L1	0.756	0.412819	0.512	0.595572	1	0.822	8	ATP5L
ACAT2	0.756	0.41321	0.512	0.596136	0.623	0.075	8	ACAT2
NDUFB4	0.756	0.532385	0.512	0.768069	0.922	0.356	8	NDUFB4
RPA2	0.756	0.413454	0.512	0.596488	0.659	0.097	8	RPA2
SUMO3	0.755	0.419149	0.51	0.604704	0.814	0.201	8	SUMO3
PSMB6	0.755	0.563055	0.51	0.812317	0.91	0.355	8	PSMB6
PSMA41	0.755	0.549706	0.51	0.793059	0.886	0.316	8	PSMA4
DNAJC15	0.755	0.430358	0.51	0.620876	0.749	0.16	8	DNAJC15
SMC3	0.755	0.432431	0.51	0.623866	0.719	0.141	8	SMC3
NDUFB6	0.755	0.401123	0.51	0.578698	0.79	0.183	8	NDUFB6
PPP1R18	0.755	0.427683	0.51	0.617017	0.725	0.144	8	PPP1R18
ANXA21	0.754	0.70166	0.508	1.01228	0.88	0.391	8	ANXA2
UQCC2	0.754	0.528327	0.508	0.762215	0.623	0.084	8	UQCC2
PRDX11	0.754	0.591004	0.508	0.852639	0.946	0.454	8	PRDX1
TMEM109	0.753	0.365266	0.506	0.526967	0.695	0.121	8	TMEM109
HNRNPD	0.753	0.540142	0.506	0.77926	0.719	0.16	8	HNRNPD
TADA3	0.753	0.458661	0.506	0.661709	0.629	0.085	8	TADA3
SNRPG1	0.753	0.548789	0.506	0.791735	0.97	0.541	8	SNRPG
MRPS15	0.753	0.452286	0.506	0.652511	0.743	0.16	8	MRPS15
HDAC11	0.753	0.406653	0.506	0.586676	0.695	0.126	8	HDAC1
AURKAIP1	0.753	0.516108	0.506	0.744587	0.892	0.307	8	AURKAIP1
NDUFA9	0.752	0.376541	0.504	0.543234	0.689	0.121	8	NDUFA9
SHFM11	0.752	0.49213	0.504	0.709994	0.91	0.323	8	SHFM1
PPP1R7	0.752	0.357725	0.504	0.516088	0.689	0.12	8	PPP1R7
TPRKB	0.752	0.408964	0.504	0.59001	0.671	0.112	8	TPRKB
COPE	0.751	0.584881	0.502	0.843805	0.964	0.413	8	COPE
MRPL34	0.751	0.352753	0.502	0.508915	0.695	0.125	8	MRPL34
BABAM1	0.751	0.361778	0.502	0.521936	0.707	0.132	8	BABAM1
SNRPA11	0.751	0.405461	0.502	0.584957	0.713	0.14	8	SNRPA1
LRR1	0.751	0.420065	0.502	0.606026	0.545	0.029	8	LRR1
SNRPF1	0.751	0.542073	0.502	0.782046	0.91	0.379	8	SNRPF
SSNA1	0.751	0.438098	0.502	0.632042	0.832	0.222	8	SSNA1
PSMB7	0.751	0.456006	0.502	0.657878	0.838	0.235	8	PSMB7
ECH11	0.75	0.422114	0.5	0.608982	0.808	0.206	8	ECH1
ATP5A11	0.75	0.572162	0.5	0.825456	0.892	0.347	8	ATP5A1
NDUFAF31	0.75	0.433987	0.5	0.62611	0.743	0.168	8	NDUFAF3
CTDNEP1	0.749	0.37786	0.498	0.545136	0.635	0.092	8	CTDNEP1
MYL6B	0.749	0.41378	0.498	0.596958	0.557	0.041	8	MYL6B
COX6C	0.749	0.50081	0.498	0.722516	0.976	0.646	8	COX6C
GNAI2	0.749	0.423622	0.498	0.611157	0.772	0.186	8	GNAI2
LINC001521	0.749	0.511657	0.498	0.738164	0.88	0.307	8	LINC00152
MDH11	0.749	0.405718	0.498	0.585328	0.826	0.214	8	MDH1
RRP7A	0.748	0.381092	0.496	0.5498	0.683	0.124	8	RRP7A
SEC11C	0.748	0.76609	0.496	1.10523	0.796	0.234	8	SEC11C
PSMB10	0.748	0.429477	0.496	0.619604	0.749	0.172	8	PSMB10
ATP5J21	0.748	0.529659	0.496	0.764136	0.922	0.423	8	ATP5J2
SPCS3	0.748	0.606861	0.496	0.875515	0.778	0.208	8	SPCS3
ADI1	0.748	0.40168	0.496	0.579501	0.725	0.153	8	ADI1
HAUS1	0.747	0.437372	0.494	0.630994	0.563	0.049	8	HAUS1
DCTPP1	0.747	0.556333	0.494	0.802619	0.581	0.066	8	DCTPP1
TUFM	0.747	0.490451	0.494	0.707572	0.886	0.292	8	TUFM
MPG	0.747	0.364867	0.494	0.526391	0.665	0.114	8	MPG
DCPS	0.747	0.377776	0.494	0.545015	0.563	0.047	8	DCPS
HELLS	0.747	0.475853	0.494	0.686511	0.527	0.024	8	HELLS
TCEB1	0.747	0.461732	0.494	0.666139	0.892	0.293	8	TCEB1
AKR1B11	0.747	0.432512	0.494	0.623983	0.683	0.128	8	AKR1B1
POLE4	0.747	0.349351	0.494	0.504007	0.814	0.205	8	POLE4
PPM1G1	0.747	0.480194	0.494	0.692774	0.796	0.22	8	PPM1G
BAX	0.746	0.430142	0.492	0.620564	0.814	0.224	8	BAX
DAZAP1	0.746	0.354384	0.492	0.511268	0.683	0.125	8	DAZAP1
C11orf48	0.746	0.41267	0.492	0.595357	0.707	0.149	8	C11orf48
DECR1	0.746	0.393537	0.492	0.567754	0.635	0.097	8	DECR1
ABRACL	0.746	0.536681	0.492	0.774267	0.904	0.359	8	ABRACL
ACP1	0.746	0.387883	0.492	0.559597	0.802	0.203	8	ACP1
CHMP2A	0.745	0.411635	0.49	0.593864	0.838	0.227	8	CHMP2A
SNRNP70	0.745	0.365617	0.49	0.527473	0.778	0.187	8	SNRNP70
POLR3K	0.745	0.431468	0.49	0.622477	0.545	0.039	8	POLR3K
ARPC5L1	0.745	0.349506	0.49	0.504231	0.766	0.178	8	ARPC5L
MRPL13	0.745	0.401032	0.49	0.578566	0.605	0.078	8	MRPL13
CAP1	0.745	0.510779	0.49	0.736898	0.916	0.345	8	CAP1
CAPZB1	0.745	0.491722	0.49	0.709405	0.988	0.476	8	CAPZB
SNRPA	0.744	0.409146	0.488	0.590272	0.617	0.088	8	SNRPA
ARL6IP4	0.744	0.539165	0.488	0.77785	0.91	0.421	8	ARL6IP4
CISD2	0.744	0.351342	0.488	0.50688	0.79	0.193	8	CISD2
TPM41	0.743	0.53743	0.486	0.775348	0.856	0.295	8	TPM4
SLC25A39	0.743	0.416449	0.486	0.600809	0.707	0.15	8	SLC25A39
HSBP11	0.743	0.396099	0.486	0.571451	0.719	0.155	8	HSBP1
VRK1	0.743	0.437189	0.486	0.630731	0.545	0.042	8	VRK1
TROAP	0.743	0.518943	0.486	0.748677	0.491	0.004	8	TROAP
TUBA1C	0.743	0.479181	0.486	0.691312	0.719	0.167	8	TUBA1C
C11orf73	0.743	0.376517	0.486	0.543199	0.635	0.101	8	C11orf73
OSTF1	0.743	0.446563	0.486	0.644255	0.82	0.24	8	OSTF1
CDKN2A	0.743	0.471491	0.486	0.680218	0.551	0.047	8	CDKN2A
MRPL14	0.743	0.374548	0.486	0.540359	0.725	0.156	8	MRPL14
HINT1	0.743	0.434818	0.486	0.62731	0.994	0.779	8	HINT1
CCT7	0.743	0.403154	0.486	0.581629	0.796	0.21	8	CCT7
CRELD2	0.742	0.538873	0.484	0.77743	0.629	0.105	8	CRELD2
PRDX5	0.742	0.500996	0.484	0.722784	0.898	0.326	8	PRDX5
YEATS4	0.741	0.409566	0.482	0.590879	0.605	0.085	8	YEATS4
PDAP1	0.741	0.391368	0.482	0.564624	0.701	0.147	8	PDAP1
ANXA6	0.741	0.386211	0.482	0.557184	0.796	0.21	8	ANXA6
IFI16	0.741	0.365829	0.482	0.52778	0.832	0.234	8	IFI16
AKR1A11	0.741	0.417033	0.482	0.601651	0.617	0.094	8	AKR1A1
NUDC	0.741	0.386283	0.482	0.557289	0.808	0.22	8	NUDC
HNRNPR	0.741	0.383384	0.482	0.553106	0.82	0.227	8	HNRNPR
UBE2S	0.74	0.577011	0.48	0.832451	0.683	0.163	8	UBE2S
PSMD3	0.74	0.409412	0.48	0.590657	0.617	0.094	8	PSMD3
EIF5A1	0.74	0.703541	0.48	1.015	0.796	0.289	8	EIF5A
C1QBP1	0.74	0.628893	0.48	0.907301	0.802	0.278	8	C1QBP
TMSB101	0.74	0.616525	0.48	0.889458	1	0.976	8	TMSB10
TXNL4A	0.739	0.352519	0.478	0.508578	0.665	0.123	8	TXNL4A
MT1E	0.739	0.879606	0.478	1.269	0.533	0.049	8	MT1E
DAD1	0.739	0.525443	0.478	0.758054	0.892	0.336	8	DAD1
GSTP11	0.739	0.665645	0.478	0.960323	0.856	0.373	8	GSTP1
RBM17	0.739	0.42193	0.478	0.608716	0.802	0.225	8	RBM17
RABL6	0.739	0.378291	0.478	0.545759	0.545	0.047	8	RABL6
GPAA1	0.739	0.357264	0.478	0.515423	0.659	0.121	8	GPAA1
SLIRP1	0.738	0.421504	0.476	0.608102	0.808	0.225	8	SLIRP
PSMA31	0.738	0.404456	0.476	0.583507	0.79	0.215	8	PSMA3
TMEM2581	0.738	0.529705	0.476	0.764203	0.946	0.416	8	TMEM258
PPA1	0.738	0.534718	0.476	0.771435	0.838	0.289	8	PPA1
UBE2V2	0.738	0.362596	0.476	0.523115	0.599	0.083	8	UBE2V2
COPS6	0.738	0.355164	0.476	0.512394	0.749	0.18	8	COPS6
TCP1	0.738	0.382385	0.476	0.551665	0.766	0.196	8	TCP1
COMT	0.737	0.352139	0.474	0.50803	0.593	0.08	8	COMT
NDUFB12	0.737	0.396865	0.474	0.572555	0.88	0.283	8	NDUFB1
NDUFB2	0.737	0.461679	0.474	0.666062	0.964	0.454	8	NDUFB2
FAM136A	0.737	0.367438	0.474	0.530101	0.605	0.088	8	FAM136A
SUMO21	0.736	0.461813	0.472	0.666255	0.994	0.713	8	SUMO2
CISD3	0.736	0.391771	0.472	0.565206	0.539	0.047	8	CISD3
ECHS1	0.736	0.349292	0.472	0.503922	0.599	0.085	8	ECHS1
PNKD	0.736	0.382911	0.472	0.552424	0.575	0.071	8	PNKD
NUF2	0.736	0.501286	0.472	0.723203	0.479	0.006	8	NUF2
TIMM10	0.735	0.398067	0.47	0.57429	0.641	0.117	8	TIMM10
POLD2	0.735	0.419061	0.47	0.604578	0.545	0.054	8	POLD2
ATP5O1	0.734	0.46122	0.468	0.6654	0.952	0.444	8	ATP5O
RPS19BP1	0.734	0.399992	0.468	0.577066	0.814	0.236	8	RPS19BP1
PYCARD	0.734	0.41013	0.468	0.591692	0.581	0.078	8	PYCARD
SEC11A	0.734	0.401687	0.468	0.579511	0.862	0.271	8	SEC11A
SET	0.734	0.478735	0.468	0.690669	0.856	0.307	8	SET
RAC1	0.734	0.487016	0.468	0.702616	0.964	0.453	8	RAC1
HMGN31	0.734	0.369721	0.468	0.533395	0.713	0.164	8	HMGN3
RFC4	0.734	0.45483	0.468	0.656182	0.491	0.017	8	RFC4
EBNA1BP2	0.734	0.411738	0.468	0.594012	0.599	0.091	8	EBNA1BP2
TIMM13	0.733	0.478901	0.466	0.690909	0.665	0.147	8	TIMM13
CDCA4	0.733	0.389949	0.466	0.562578	0.569	0.072	8	CDCA4
POMP1	0.733	0.446456	0.466	0.6441	0.97	0.512	8	POMP
NDUFC2	0.733	0.41123	0.466	0.59328	0.916	0.309	8	NDUFC2
LMAN2	0.733	0.459108	0.466	0.662353	0.868	0.293	8	LMAN2
LMNB1	0.733	0.37019	0.466	0.534072	0.575	0.074	8	LMNB1
CCNA2	0.733	0.532374	0.466	0.768053	0.473	0.005	8	CCNA2
GTF2A2	0.732	0.385917	0.464	0.556761	0.808	0.232	8	GTF2A2
NDUFB11	0.732	0.474459	0.464	0.6845	0.964	0.497	8	NDUFB11
CENPU	0.732	0.43187	0.464	0.623056	0.479	0.011	8	CENPU
ACADVL	0.731	0.364318	0.462	0.5256	0.713	0.172	8	ACADVL
NOP101	0.731	0.446255	0.462	0.64381	0.922	0.354	8	NOP10
CDCA5	0.731	0.445	0.462	0.642	0.467	0.005	8	CDCA5
H1FX	0.731	0.586779	0.462	0.846544	0.611	0.112	8	H1FX
TPM3	0.731	0.46455	0.462	0.670204	0.97	0.495	8	TPM3
MRPL20	0.731	0.422722	0.462	0.609859	0.844	0.272	8	MRPL20
CCT81	0.73	0.437657	0.46	0.631406	0.76	0.208	8	CCT8
TIMM8B1	0.73	0.394565	0.46	0.569237	0.677	0.149	8	TIMM8B
PRDX4	0.73	0.90078	0.46	1.29955	0.563	0.081	8	PRDX4
GALM	0.73	0.447618	0.46	0.645776	0.659	0.147	8	GALM
ADSL	0.729	0.350034	0.458	0.504992	0.581	0.086	8	ADSL
ISOC2	0.729	0.396822	0.458	0.572493	0.509	0.036	8	ISOC2
LIG1	0.729	0.45122	0.458	0.650973	0.491	0.025	8	LIG1
ATP5H	0.729	0.428633	0.458	0.618387	0.886	0.306	8	ATP5H
SRSF91	0.729	0.382853	0.458	0.55234	0.814	0.244	8	SRSF9
CTSC1	0.729	0.438103	0.458	0.632048	0.802	0.253	8	CTSC
GNB2	0.729	0.349626	0.458	0.504403	0.79	0.222	8	GNB2
PSMB1	0.729	0.469347	0.458	0.677125	0.964	0.458	8	PSMB1
GTSE1	0.728	0.450113	0.456	0.649375	0.461	0.004	8	GTSE1
CD320	0.728	0.425161	0.456	0.613377	0.545	0.063	8	CD320
RAD51C	0.728	0.360161	0.456	0.519603	0.515	0.042	8	RAD51C
ATP5B1	0.728	0.488679	0.456	0.705014	0.946	0.464	8	ATP5B
POLR2J	0.728	0.361622	0.456	0.52171	0.76	0.201	8	POLR2J
SLBP1	0.728	0.454284	0.456	0.655394	0.832	0.281	8	SLBP
XRCC5	0.728	0.439203	0.456	0.633636	0.79	0.245	8	XRCC5
NDUFV21	0.727	0.432528	0.454	0.624006	0.916	0.377	8	NDUFV2
PSMD7	0.727	0.376757	0.454	0.543546	0.832	0.254	8	PSMD7
LSM61	0.727	0.366795	0.454	0.529173	0.617	0.112	8	LSM6
ATP6V0B	0.727	0.394423	0.454	0.569033	0.88	0.294	8	ATP6V0B
ADRM1	0.726	0.401394	0.452	0.579089	0.844	0.278	8	ADRM1
ALDOA	0.726	0.47791	0.452	0.689478	0.976	0.697	8	ALDOA
BUB31	0.726	0.349433	0.452	0.504126	0.85	0.272	8	BUB3
CDC25B	0.725	0.401956	0.45	0.5799	0.527	0.056	8	CDC25B
RFC2	0.725	0.390973	0.45	0.564055	0.497	0.034	8	RFC2
C19orf10	0.724	0.636356	0.448	0.918067	0.814	0.253	8	C19orf10
MYL12A2	0.724	0.54435	0.448	0.785331	0.97	0.601	8	MYL12A
TMEM208	0.724	0.350279	0.448	0.505346	0.659	0.146	8	TMEM208
HSPD1	0.724	0.493967	0.448	0.712644	0.826	0.308	8	HSPD1
RAD23A	0.723	0.42174	0.446	0.608442	0.737	0.212	8	RAD23A
ATP5G21	0.723	0.415601	0.446	0.599585	0.988	0.656	8	ATP5G2
RHEB	0.723	0.348521	0.446	0.50281	0.85	0.273	8	RHEB
NDUFA21	0.723	0.363722	0.446	0.52474	0.856	0.277	8	NDUFA2
MCM6	0.723	0.349476	0.446	0.504188	0.569	0.085	8	MCM6
ILF2	0.723	0.435933	0.446	0.628918	0.856	0.309	8	ILF2
YWHAQ	0.722	0.451434	0.444	0.651281	0.958	0.47	8	YWHAQ
S100A42	0.722	0.884191	0.444	1.27562	0.922	0.73	8	S100A4
NDUFB8.1	0.721	0.405277	0.442	0.584692	0.946	0.401	8	NDUFB8.1
SMC1A	0.721	0.364951	0.442	0.526513	0.527	0.06	8	SMC1A
CENPK	0.721	0.387622	0.442	0.55922	0.485	0.032	8	CENPK
AHCY	0.72	0.361948	0.44	0.52218	0.503	0.045	8	AHCY
PKMYT1	0.72	0.419955	0.44	0.605867	0.443	0.003	8	PKMYT1
UBE2I1	0.72	0.380604	0.44	0.549096	0.892	0.33	8	UBE2I
LY6E1	0.72	0.450025	0.44	0.649249	0.922	0.381	8	LY6E
SRI	0.72	0.351587	0.44	0.507233	0.796	0.241	8	SRI
RHOA1	0.72	0.458481	0.44	0.661448	0.958	0.528	8	RHOA
HNRNPA31	0.72	0.438179	0.44	0.632158	0.964	0.434	8	HNRNPA3
UBE2L3	0.719	0.442095	0.438	0.637808	0.91	0.392	8	UBE2L3
PRMT11	0.719	0.419062	0.438	0.604579	0.683	0.176	8	PRMT1
TPX2	0.719	0.417039	0.438	0.601659	0.443	0.005	8	TPX2
PPP4C	0.719	0.39147	0.438	0.564772	0.856	0.302	8	PPP4C
VIM1	0.719	0.510048	0.438	0.735844	0.982	0.833	8	VIM
GTF3C6	0.719	0.41336	0.438	0.596352	0.832	0.297	8	GTF3C6
SNRPC	0.719	0.369499	0.438	0.533075	0.772	0.231	8	SNRPC
THOC71	0.719	0.367383	0.438	0.530022	0.635	0.135	8	THOC7
ACTR31	0.719	0.445539	0.438	0.642778	0.838	0.321	8	ACTR3
LGALS31	0.718	0.455757	0.436	0.657518	0.784	0.269	8	LGALS3
ENTPD1	0.717	0.454543	0.434	0.655766	0.527	0.068	8	ENTPD1
TACC3	0.717	0.404891	0.434	0.584134	0.521	0.063	8	TACC3
MINOS11	0.717	0.350582	0.434	0.505783	0.832	0.277	8	MINOS1
SRM	0.717	0.540537	0.434	0.77983	0.575	0.111	8	SRM
SAC3D1	0.716	0.416401	0.432	0.60074	0.467	0.026	8	SAC3D1
COX7A2	0.716	0.395492	0.432	0.570574	0.982	0.692	8	COX7A2
TXNDC17	0.715	0.359015	0.43	0.517949	0.766	0.233	8	TXNDC17
FKBP2	0.715	0.56018	0.43	0.808168	0.701	0.192	8	FKBP2
CCDC34	0.715	0.41438	0.43	0.597824	0.443	0.01	8	CCDC34
ATAD2	0.715	0.399241	0.43	0.575983	0.461	0.023	8	ATAD2
TYMP1	0.714	0.454717	0.428	0.656018	0.725	0.22	8	TYMP
FKBP8	0.714	0.37024	0.428	0.534144	0.886	0.326	8	FKBP8
BATF1	0.714	0.524143	0.428	0.756179	0.659	0.184	8	BATF
MCM4	0.714	0.38004	0.428	0.548282	0.449	0.016	8	MCM4
ORC6	0.713	0.366971	0.426	0.529428	0.437	0.009	8	ORC6
ZNF706	0.713	0.431154	0.426	0.622024	0.802	0.284	8	ZNF706
DHRS4	0.712	0.370386	0.424	0.534354	0.461	0.027	8	DHRS4
SLC25A31	0.712	0.416461	0.424	0.600827	0.97	0.645	8	SLC25A3
PSMA1	0.712	0.368876	0.424	0.532175	0.91	0.352	8	PSMA1
IL2RA1	0.712	1.05153	0.424	1.51704	0.497	0.072	8	IL2RA
VDAC1	0.712	0.364871	0.424	0.526398	0.88	0.332	8	VDAC1
MCM2	0.712	0.380453	0.424	0.548878	0.437	0.011	8	MCM2
CCT31	0.712	0.360175	0.424	0.519622	0.766	0.24	8	CCT3
EIF1AY	0.711	0.363805	0.422	0.52486	0.593	0.12	8	EIF1AY
GLRX1	0.711	0.479077	0.422	0.691162	0.641	0.167	8	GLRX
SERBP1	0.711	0.487408	0.422	0.70318	0.916	0.48	8	SERBP1
RAD51	0.71	0.422499	0.42	0.609537	0.425	0.004	8	RAD51
EIF3I	0.71	0.376638	0.42	0.543374	0.898	0.343	8	EIF3I
FANCI	0.709	0.352052	0.418	0.507904	0.431	0.01	8	FANCI
CD591	0.709	0.470929	0.418	0.679406	0.689	0.211	8	CD59
DPM2	0.709	0.368529	0.418	0.531676	0.467	0.036	8	DPM2
KIFC1	0.709	0.471077	0.418	0.679621	0.425	0.006	8	KIFC1
TOMM40	0.707	0.357766	0.414	0.516147	0.521	0.076	8	TOMM40
CHAF1A	0.707	0.391863	0.414	0.565338	0.431	0.014	8	CHAF1A
COX6A11	0.707	0.406002	0.414	0.585737	0.97	0.515	8	COX6A1
CHEK1	0.707	0.395663	0.414	0.570822	0.425	0.008	8	CHEK1
SSR3	0.707	0.52841	0.414	0.762335	0.719	0.221	8	SSR3
SGOL1	0.707	0.351464	0.414	0.507055	0.419	0.004	8	SGOL1
SPC25	0.707	0.421163	0.414	0.60761	0.419	0.004	8	SPC25
LCP12	0.706	0.450321	0.412	0.649676	0.838	0.336	8	LCP1
PXMP2	0.706	0.3652	0.412	0.526872	0.431	0.015	8	PXMP2
TUBB4B1	0.706	0.392918	0.412	0.566861	0.886	0.429	8	TUBB4B
UBE2D2	0.706	0.403861	0.412	0.582648	0.97	0.454	8	UBE2D2
JTB	0.706	0.403056	0.412	0.581487	0.934	0.464	8	JTB
ACYP1	0.705	0.371831	0.41	0.536438	0.443	0.024	8	ACYP1
TMSB4X1	0.704	0.360649	0.408	0.520307	1	0.999	8	TMSB4X
CSTB1	0.703	0.413047	0.406	0.595901	0.886	0.378	8	CSTB
HNRNPF	0.703	0.422508	0.406	0.60955	0.934	0.451	8	HNRNPF
REEP5	0.702	0.351313	0.404	0.506837	0.832	0.306	8	REEP5
LSP11	0.7	0.428326	0.4	0.617944	0.958	0.566	8	LSP1
UQCR101	0.698	0.357978	0.396	0.516453	0.928	0.423	8	UQCR10
COX7B	0.697	0.3509	0.394	0.506242	0.982	0.568	8	COX7B
TSPO	0.696	0.378785	0.392	0.546471	0.766	0.282	8	TSPO
BRK11	0.695	0.353133	0.39	0.509464	0.952	0.419	8	BRK1
CTSH1	0.694	0.770891	0.388	1.11216	0.479	0.082	8	CTSH
HIST1H1C	0.694	0.495935	0.388	0.715483	0.521	0.102	8	HIST1H1C
ATP5I1	0.694	0.347736	0.388	0.501677	0.94	0.44	8	ATP5I
GPX12	0.694	0.386133	0.388	0.557072	0.802	0.328	8	GPX1
CTLA41	0.694	0.428887	0.388	0.618753	0.527	0.105	8	CTLA4
COX5B	0.694	0.35137	0.388	0.50692	0.958	0.511	8	COX5B
SEC61B	0.692	0.463259	0.384	0.668342	0.94	0.55	8	SEC61B
TNFRSF181	0.692	0.508104	0.384	0.733039	0.629	0.215	8	TNFRSF18
GPX4	0.691	0.370044	0.382	0.533861	0.952	0.475	8	GPX4
DUSP43	0.69	0.36995	0.38	0.533725	0.814	0.338	8	DUSP4
CD742	0.69	0.414772	0.38	0.598389	0.988	0.758	8	CD74
CAPG1	0.69	0.443456	0.38	0.639771	0.581	0.162	8	CAPG
CENPA	0.69	0.395749	0.38	0.570944	0.383	0.002	8	CENPA
CDC45	0.689	0.389811	0.378	0.562378	0.383	0.004	8	CDC45
NINJ2	0.689	0.348041	0.378	0.502116	0.443	0.049	8	NINJ2
PAICS	0.689	0.36315	0.378	0.523915	0.413	0.027	8	PAICS
CNN21	0.688	0.35366	0.376	0.510223	0.683	0.23	8	CNN2
ARHGDIA	0.688	0.346619	0.376	0.500066	0.94	0.48	8	ARHGDIA
RAD51AP1	0.688	0.371064	0.376	0.535333	0.383	0.006	8	RAD51AP1
CDCA7	0.688	0.412551	0.376	0.595185	0.401	0.019	8	CDCA7
PPIB	0.687	0.509205	0.374	0.734628	0.916	0.447	8	PPIB
HNRNPC1	0.687	0.367565	0.374	0.530284	0.946	0.542	8	HNRNPC
RFC5	0.687	0.349053	0.374	0.503577	0.395	0.016	8	RFC5
PLP2	0.687	0.395835	0.374	0.571069	0.91	0.436	8	PLP2
CENPE	0.686	0.378393	0.372	0.545906	0.383	0.008	8	CENPE
CKAP2L	0.686	0.420275	0.372	0.606329	0.377	0.005	8	CKAP2L
SPCS1	0.685	0.366306	0.37	0.528468	0.946	0.462	8	SPCS1
CDCA3	0.684	0.369248	0.368	0.532712	0.371	0.003	8	CDCA3
CORO1B1	0.682	0.368479	0.364	0.531602	0.611	0.19	8	CORO1B
CDC20	0.682	0.425977	0.364	0.614555	0.371	0.006	8	CDC20
PDIA4	0.681	0.392022	0.362	0.565568	0.503	0.105	8	PDIA4
E2F1	0.679	0.354808	0.358	0.511879	0.365	0.007	8	E2F1
AC017002.11	0.679	0.359506	0.358	0.518658	0.431	0.056	8	AC017002.1
SH3BGRL31	0.677	0.423229	0.354	0.610591	1	0.869	8	SH3BGRL3
HSP90B1	0.676	0.628799	0.352	0.907166	0.778	0.316	8	HSP90B1
S100A62	0.675	0.485629	0.35	0.700615	0.958	0.744	8	S100A6
CD70	0.674	0.591582	0.348	0.853472	0.395	0.041	8	CD70
RPL22L11	0.673	0.431453	0.346	0.622455	0.796	0.394	8	RPL22L1
CD38	0.672	0.404918	0.344	0.584173	0.419	0.06	8	CD38
SEC61G	0.671	0.365329	0.342	0.527058	0.946	0.51	8	SEC61G
PPDPF	0.663	0.397097	0.326	0.57289	0.976	0.619	8	PPDPF
TRIB1	0.662	0.398606	0.324	0.575067	0.371	0.039	8	TRIB1
BATF3	0.661	0.668879	0.322	0.964989	0.335	0.012	8	BATF3
SPCS2	0.65	0.364083	0.3	0.525261	0.85	0.42	8	SPCS2
HERPUD11	0.649	0.4022	0.298	0.580252	0.844	0.401	8	HERPUD1
MZB1	0.642	1.87315	0.284	2.70239	0.377	0.082	8	MZB1
IL322	0.639	0.472132	0.278	0.681143	0.946	0.837	8	IL32
GADD45A	0.635	0.409292	0.27	0.590483	0.407	0.112	8	GADD45A
FKBP111	0.631	0.711636	0.262	1.02667	0.557	0.238	8	FKBP11
TYROBP1	0.906	1.89587	0.812	2.73516	0.876	0.09	9	TYROBP
FCER1G	0.88	1.83463	0.76	2.64682	0.796	0.06	9	FCER1G
KRT86	0.858	2.1171	0.716	3.05433	0.737	0.03	9	KRT86
KRT81	0.814	1.86984	0.628	2.69761	0.635	0.008	9	KRT81
CD72	0.805	1.26264	0.61	1.8216	0.869	0.753	9	CD7
KLRB11	0.799	1.05639	0.598	1.52405	0.891	0.376	9	KLRB1
CD632	0.797	1.0511	0.594	1.51642	0.818	0.345	9	CD63
SLC16A3	0.781	1.16044	0.562	1.67416	0.708	0.198	9	SLC16A3
TMIGD2	0.777	1.27801	0.554	1.84379	0.599	0.054	9	TMIGD2
GSTP12	0.771	1.01416	0.542	1.46313	0.803	0.376	9	GSTP1
LDLRAD42	0.761	1.11008	0.522	1.6015	0.73	0.284	9	LDLRAD4
CTSW2	0.754	1.10552	0.508	1.59492	0.737	0.276	9	CTSW
HOPX2	0.746	1.15772	0.492	1.67023	0.657	0.193	9	HOPX
B3GNT7	0.744	1.37979	0.488	1.99062	0.504	0.015	9	B3GNT7
TNFRSF182	0.738	1.05027	0.476	1.51521	0.664	0.216	9	TNFRSF18
IFITM21	0.729	0.825074	0.458	1.19033	0.847	0.572	9	IFITM2
XCL21	0.722	1.37548	0.444	1.9844	0.562	0.127	9	XCL2
IL2RB1	0.721	0.756552	0.442	1.09147	0.693	0.297	9	IL2RB
LSP12	0.721	0.750202	0.442	1.08231	0.839	0.57	9	LSP1
CLIC31	0.715	1.46581	0.43	2.11472	0.518	0.11	9	CLIC3
MATK	0.709	0.879225	0.418	1.26845	0.511	0.093	9	MATK
CTSD1	0.704	0.87298	0.408	1.25944	0.628	0.247	9	CTSD
CTNNB1	0.697	0.840549	0.394	1.21266	0.555	0.172	9	CTNNB1
CD2472	0.697	0.81432	0.394	1.17482	0.664	0.36	9	CD247
TPI12	0.694	0.482501	0.388	0.696103	0.861	0.576	9	TPI1
KLRC1	0.683	1.08554	0.366	1.56611	0.423	0.056	9	KLRC1
REL1	0.681	0.688743	0.362	0.993646	0.701	0.395	9	REL
FOSL21	0.681	0.654831	0.362	0.944721	0.569	0.216	9	FOSL2
NKG73	0.68	0.505584	0.36	0.729404	0.752	0.436	9	NKG7
XCL1	0.679	1.25222	0.358	1.80657	0.409	0.055	9	XCL1
ENTPD11	0.678	0.960289	0.356	1.3854	0.423	0.072	9	ENTPD1
CD96	0.676	0.566799	0.352	0.817718	0.664	0.331	9	CD96
GNLY2	0.671	1.45909	0.342	2.10502	0.511	0.201	9	GNLY
CD160	0.667	0.989326	0.334	1.4273	0.365	0.031	9	CD160
KLRD12	0.666	0.684087	0.332	0.986929	0.474	0.134	9	KLRD1
CAPG2	0.666	0.71302	0.332	1.02867	0.489	0.166	9	CAPG
FAM177A1	0.665	0.599173	0.33	0.864423	0.81	0.642	9	FAM177A1
PRDX51	0.664	0.534301	0.328	0.770833	0.635	0.333	9	PRDX5
GPR97	0.663	0.86428	0.326	1.24689	0.328	0.003	9	GPR97
ARF6	0.663	0.490687	0.326	0.707911	0.745	0.429	9	ARF6
NINJ1	0.66	0.720175	0.32	1.03899	0.533	0.236	9	NINJ1
LAT2	0.659	0.79324	0.318	1.1444	0.343	0.026	9	LAT2
VPS37B1	0.656	0.589713	0.312	0.850776	0.584	0.281	9	VPS37B
CCND21	0.654	0.568863	0.308	0.820696	0.533	0.244	9	CCND2
C11orf312	0.654	0.452725	0.308	0.653143	0.547	0.232	9	C11orf31
MAP3K8	0.654	0.66964	0.308	0.966086	0.474	0.167	9	MAP3K8
PTP4A1	0.654	0.561414	0.308	0.809949	0.54	0.248	9	PTP4A1
CD831	0.654	1.24209	0.308	1.79195	0.401	0.11	9	CD83
ID22	0.654	0.927038	0.308	1.33743	0.737	0.565	9	ID2
ALOX5AP1	0.653	0.530532	0.306	0.765396	0.664	0.418	9	ALOX5AP
HCST3	0.65	0.439509	0.3	0.634078	0.803	0.641	9	HCST
SEC11A1	0.65	0.51221	0.3	0.738963	0.562	0.278	9	SEC11A
CHST122	0.649	0.668115	0.298	0.963886	0.46	0.167	9	CHST12
GZMB2	0.647	0.723084	0.294	1.04319	0.591	0.305	9	GZMB
RHOF	0.647	0.483622	0.294	0.697719	0.584	0.293	9	RHOF
ACTB3	0.647	0.415943	0.294	0.600079	1	0.986	9	ACTB
TGFB11	0.645	0.612442	0.29	0.883567	0.664	0.449	9	TGFB1
PFN13	0.644	0.356404	0.288	0.514182	0.949	0.918	9	PFN1
SLC25A391	0.642	0.534773	0.284	0.771514	0.431	0.157	9	SLC25A39
MPG1	0.641	0.628273	0.282	0.906406	0.394	0.121	9	MPG
SLA22	0.639	0.518102	0.278	0.747463	0.482	0.198	9	SLA2
CREM	0.638	0.353499	0.276	0.509991	0.949	0.891	9	CREM
RANBP2	0.638	0.722502	0.276	1.04235	0.453	0.192	9	RANBP2
PRF12	0.637	0.56149	0.274	0.810059	0.511	0.238	9	PRF1
CDC42SE11	0.633	0.429915	0.266	0.620236	0.504	0.242	9	CDC42SE1
FKBP1A3	0.632	0.363575	0.264	0.524527	0.657	0.394	9	FKBP1A
LAYN	0.631	0.701049	0.262	1.0114	0.321	0.059	9	LAYN
MAFF	0.63	0.779856	0.26	1.12509	0.321	0.066	9	MAFF
CSNK1D	0.628	0.455451	0.256	0.657077	0.496	0.252	9	CSNK1D
NFKB1	0.628	0.496792	0.256	0.716719	0.416	0.166	9	NFKB1
PPP1CA2	0.627	0.419067	0.254	0.604585	0.635	0.405	9	PPP1CA
PGK1	0.626	0.349406	0.252	0.504087	0.788	0.654	9	PGK1
MT-ND3	0.858	1.09534	0.716	1.58024	1	0.984	10	MT-ND3
KLF6	0.836	1.38483	0.672	1.99789	0.918	0.875	10	KLF6
MT-ND2	0.829	0.87524	0.658	1.26271	1	0.99	10	MT-ND2
MT-CYB	0.828	0.855194	0.656	1.23378	1	0.988	10	MT-CYB
MT-ATP6	0.827	0.922033	0.654	1.33021	1	0.988	10	MT-ATP6
FOSB	0.816	1.86595	0.632	2.69199	0.788	0.491	10	FOSB
DNAJA1	0.815	1.89353	0.63	2.73179	0.788	0.496	10	DNAJA1
H3F3B	0.814	1.17662	0.628	1.6975	0.941	0.974	10	H3F3B
MT-ND1	0.805	0.790574	0.61	1.14056	1	0.979	10	MT-ND1
HSP90AA1	0.798	1.7163	0.596	2.4761	0.847	0.807	10	HSP90AA1
HSP90AB1	0.785	1.33457	0.57	1.92538	0.812	0.695	10	HSP90AB1
MT-ND4	0.783	0.868607	0.566	1.25313	1	0.99	10	MT-ND4
MT-CO1	0.782	0.848625	0.564	1.22431	1	0.993	10	MT-CO1
MT-CO2	0.78	0.788363	0.56	1.13737	1	0.992	10	MT-CO2
JUN	0.779	1.7781	0.558	2.56526	0.824	0.683	10	JUN
MT-CO3	0.777	0.747801	0.554	1.07885	1	0.992	10	MT-CO3
MALAT1	0.775	0.644303	0.55	0.929533	1	0.988	10	MALAT1
DNAJB1	0.766	2.04596	0.532	2.95169	0.694	0.423	10	DNAJB1
UBB	0.761	1.02482	0.522	1.4785	0.894	0.941	10	UBB
SRSF71	0.761	1.2469	0.522	1.7989	0.8	0.734	10	SRSF7
MT-ND5	0.753	1.08137	0.506	1.56008	0.835	0.826	10	MT-ND5
PPP1R15A	0.751	1.46185	0.502	2.10901	0.718	0.569	10	PPP1R15A
GADD45B1	0.751	2.20334	0.502	3.17874	0.635	0.303	10	GADD45B
ZFP36L21	0.751	0.940337	0.502	1.35662	0.812	0.715	10	ZFP36L2
BRD2	0.749	1.58747	0.498	2.29023	0.635	0.323	10	BRD2
EIF1	0.748	0.721748	0.496	1.04126	0.918	0.994	10	EIF1
DUSP1	0.744	1.47455	0.488	2.12732	0.824	0.744	10	DUSP1
EGR1	0.742	2.1075	0.484	3.04048	0.518	0.057	10	EGR1
FOS1	0.741	1.90381	0.482	2.74661	0.776	0.724	10	FOS
MTRNR2L2	0.74	2.62119	0.48	3.78158	0.529	0.085	10	MTRNR2L2
JUNB1	0.738	1.56802	0.476	2.26218	0.776	0.693	10	JUNB
ZFP361	0.736	1.13177	0.472	1.63279	0.835	0.802	10	ZFP36
TUBB4B2	0.736	1.98011	0.472	2.8567	0.659	0.436	10	TUBB4B
IER22	0.729	1.61076	0.458	2.32383	0.671	0.44	10	IER2
CD69	0.729	1.95933	0.458	2.82671	0.706	0.608	10	CD69
NR4A23	0.729	1.55001	0.458	2.23619	0.659	0.426	10	NR4A2
TSC22D3	0.723	1.06608	0.446	1.53803	0.835	0.886	10	TSC22D3
UBE2S1	0.72	1.79013	0.44	2.58261	0.529	0.17	10	UBE2S
FUS	0.706	1.12805	0.412	1.62743	0.682	0.575	10	FUS
DDX5	0.701	0.772303	0.402	1.1142	0.824	0.895	10	DDX5
SERTAD1	0.7	1.60985	0.4	2.32252	0.529	0.24	10	SERTAD1
HSPA8	0.694	1.4189	0.388	2.04703	0.706	0.805	10	HSPA8
CCNL1	0.693	1.08001	0.386	1.55812	0.624	0.477	10	CCNL1
SNHG12	0.692	1.62027	0.384	2.33755	0.447	0.108	10	SNHG12
RBM39	0.691	0.880839	0.382	1.27078	0.694	0.643	10	RBM39
EIF4A1	0.685	0.74702	0.37	1.07772	0.765	0.837	10	EIF4A1
H2AFX1	0.685	1.46276	0.37	2.11032	0.459	0.154	10	H2AFX
EIF4A2	0.682	1.29352	0.364	1.86615	0.635	0.565	10	EIF4A2
MCL1	0.682	0.854298	0.364	1.23249	0.741	0.729	10	MCL1
CITED2	0.68	1.17413	0.36	1.69391	0.541	0.3	10	CITED2
SAT11	0.673	1.0558	0.346	1.52319	0.718	0.721	10	SAT1
UBC	0.667	0.513687	0.334	0.741094	0.941	0.972	10	UBC
DDX3X	0.667	1.18854	0.334	1.7147	0.565	0.427	10	DDX3X
NFKBIA2	0.665	1.13736	0.33	1.64086	0.671	0.627	10	NFKBIA
CSRNP1	0.664	0.954015	0.328	1.37635	0.529	0.342	10	CSRNP1
CKS22	0.659	1.35946	0.318	1.96129	0.424	0.169	10	CKS2
MARCKSL11	0.659	1.36923	0.318	1.97538	0.471	0.249	10	MARCKSL1
BTG2	0.658	1.57511	0.316	2.27241	0.482	0.269	10	BTG2
EIF4A3	0.657	1.28468	0.314	1.85341	0.494	0.312	10	EIF4A3
BTG1	0.656	0.644818	0.312	0.930275	0.882	0.974	10	BTG1
MTRNR2L8	0.655	1.26417	0.31	1.82382	0.365	0.076	10	MTRNR2L8
EIF5	0.653	1.12229	0.306	1.61912	0.506	0.344	10	EIF5
CALM1	0.653	0.670598	0.306	0.967469	0.765	0.885	10	CALM1
HSPA1B	0.653	2.21178	0.306	3.19093	0.341	0.049	10	HSPA1B
HSPA1A	0.653	2.35781	0.306	3.40159	0.376	0.102	10	HSPA1A
MYADM	0.647	1.00198	0.294	1.44555	0.588	0.512	10	MYADM
NEAT11	0.647	1.03075	0.294	1.48706	0.624	0.617	10	NEAT1
TUBA1B2	0.645	0.837444	0.29	1.20818	0.612	0.573	10	TUBA1B
IFRD1	0.645	1.18227	0.29	1.70566	0.459	0.268	10	IFRD1
MT-ND4L	0.638	1.08421	0.276	1.56419	0.494	0.363	10	MT-ND4L
ZFP36L1	0.638	0.927879	0.276	1.33865	0.541	0.423	10	ZFP36L1
TUBA1A	0.637	1.14566	0.274	1.65284	0.576	0.541	10	TUBA1A
SRSF22	0.635	0.663853	0.27	0.957738	0.718	0.781	10	SRSF2
YPEL5	0.634	0.884517	0.268	1.27609	0.706	0.802	10	YPEL5
HERPUD12	0.633	0.907111	0.266	1.30868	0.518	0.409	10	HERPUD1
MYLIP	0.631	1.08988	0.262	1.57236	0.412	0.233	10	MYLIP
ATF4	0.628	1.28784	0.256	1.85796	0.471	0.362	10	ATF4
HEXIM1	0.627	1.26181	0.254	1.82041	0.4	0.222	10	HEXIM1
CDKN1A	0.626	0.961625	0.252	1.38733	0.365	0.16	10	CDKN1A
