# Supplementary material for: GGT5: a potential immunotherapy response inhibitor in gastric cancer by modulating GSH metabolism and sustaining memory CD8+ T cell infiltration
Source: Cancer Immunol Immunother. 2024 May 15;73(7):131. doi: 10.1007/s00262-024-03716-3 (PMC11096297; doi:10.1007/s00262-024-03716-3)
Supplement: Supplementary file 1 — Supplementary file1 (ZIP 1073 kb) [file 262_2024_3716_MOESM1_ESM.zip › Supplementary Matierals/Table S2.xlsx]

## Sheet: Table S2
Table S2. Information of 10 GC patients with immunotherapy.
Patient	Age	Gender	Immunotherapy	Data of First Utilization	Response to Immunotherapy	MMR	PDL1-TPS	PDL1-CPS	HER-2
Patient1	78	Female	Nivolumab	2023-04-18	PR	dMMR
Patient2	64	Male	Tislelizumab	2023-04-26	non-PR	pMMR		10
Patient3	53	Male	Tislelizumab	2023-03-13	non-PR	pMMR	<1%
Patient4	70	Male	Sintilimab	2022-08-25	PR	pMMR	0		0
Patient5	64	Male	Tislelizumab	2022-09-23	PR	pMMR	0.05	20	0
Patient6	68	Male	Sintilimab	2021-11-06	PR	dMMR	>1%		0
Patient7	63	Male	Sintilimab	2021-09-28	non-PR				0
Patient8	51	Male	Tislelizumab	2020-05-21	PR	pMMR	<1%	2	2+
Patient9	39	Female	Tislelizumab	2020-07-15	PR	pMMR			3+
Patient10	76	Male	Sintilimab	2020-04-30	PR	pMMR			0
